# Supplementary material for: 2-[(3-Oxo-1-benzofuran-6-yl)­oxy]aceto­nitrile
Source: Acta Crystallogr Sect E Struct Rep Online. 2012 Dec 12;69(Pt 1):o74. doi: 10.1107/S1600536812048441 (PMC3588257; doi:10.1107/S1600536812048441)
Supplement: Supplementary file 1 [file e-69-00o74-sup1.cif]

##############################################################################
#                                                                            #
# This CIF contains the data in a paper accepted for publication in          #
# Acta Crystallographica Section E. It conforms to the requirements of       #
# Notes for Authors for Acta Crystallographica Section E, and has been       #
# peer reviewed under the auspices of the IUCr Commission on Journals.       #
#                                                                            #
# Full details of the Crystallographic Information File format               #
# are given in the paper "The Crystallographic Information File (CIF):       #
# a New Standard Archive File for Crystallography" by S. R. Hall, F. H.      #
# Allen and I. D. Brown [Acta Cryst. (1991), A47, 655-685].                  #
#                                                                            #
# The current version of the core CIF dictionary is obtainable from          #
# ftp://ftp.iucr.org/pub/cif_core.dic.                                       #
#                                                                            #
# Software is freely available for graphical display of the structure(s)     #
# in this CIF. For information consult the CIF software page                 #
# http://www.iucr.org/resources/cif/software.                                #
#                                                                            #
# This file may be used for bona fide research purposes within the           #
# scientific community so long as proper attribution is given to the journal # 
# article from which it was obtained.                                        #
#                                                                            #
##############################################################################
data_global
_audit_creation_method     'WinGX routine CIF_UPDATE'
_audit_conform_dict_name     cif_core.dic
_audit_conform_dict_version     2.4
_journal_data_validation_number     ?
_journal_date_recd_electronic     2012-10-31
_journal_date_accepted     2012-11-26
_journal_name_full     'Acta Crystallographica, Section E'
_journal_year     2013
_journal_volume     69
_journal_issue      1
_journal_page_first     o74
_journal_page_last     o74
_journal_paper_category     QO
_journal_paper_doi     10.1107/S1600536812048441
_journal_coeditor_code     LD2084
_publ_contact_author_name     'Phasha, Zanele H.'
_publ_contact_author_address
;
Research Center for Synthesis and Catalysis
Department of Chemistry
University of Johannesburg (APK Campus)
PO Box 524
Auckland Park
Johannesburg
2006
South Africa
;
_publ_contact_author_email     zhphasha@uj.ac.za
_publ_contact_author_fax     '+27-11 559 4415'
_publ_contact_author_phone     '+27-11-559 2819'
_publ_section_title
;
2-[(3-Oxo-1-benzofuran-6-yl)oxy]acetonitrile
;
loop_
    _publ_author_name
    _publ_author_footnote
    _publ_author_address
    'Kinfe, Henok H.'
;
;
;
Research Center for Synthesis and Catalysis
Department of Chemistry
University of Johannesburg (APK Campus)
PO Box 524
Auckland Park
Johannesburg
2006
South Africa
;
    'Belay, Yonas H.'
;
;
;
Research Center for Synthesis and Catalysis
Department of Chemistry
University of Johannesburg (APK Campus)
PO Box 524
Auckland Park
Johannesburg
2006
South Africa
;
    'Phasha, Zanele H'
;
;
;
Research Center for Synthesis and Catalysis
Department of Chemistry
University of Johannesburg (APK Campus)
PO Box 524
Auckland Park
Johannesburg
2006
South Africa
;
data_I
_audit_creation_method     'WinGX routine CIF_UPDATE'
_chemical_name_systematic
;
2-[(3-Oxo-1-benzofuran-6-yl)oxy]acetonitrile
;
_chemical_formula_moiety     'C11 H8 O3'
_chemical_formula_sum     'C11 H8 O3'
_chemical_formula_iupac     'C11 H8 O3'
_chemical_formula_weight     188.17
_symmetry_cell_setting     monoclinic
_symmetry_space_group_name_H-M     'C 2/c'
_symmetry_space_group_name_Hall     '-C 2yc'
loop_
    _symmetry_equiv_pos_as_xyz
    'x, y, z'
    '-x, y, -z+1/2'
    'x+1/2, y+1/2, z'
    '-x+1/2, y+1/2, -z+1/2'
    '-x, -y, -z'
    'x, -y, z-1/2'
    '-x+1/2, -y+1/2, -z'
    'x+1/2, -y+1/2, z-1/2'
_cell_length_a     16.8785(5)
_cell_length_b     5.4202(2)
_cell_length_c     19.6107(6)
_cell_angle_alpha     90
_cell_angle_beta     91.469(2)
_cell_angle_gamma     90
_cell_volume     1793.49(10)
_cell_formula_units_Z     8
_cell_measurement_reflns_used     6173
_cell_measurement_theta_min     6.84
_cell_measurement_theta_max     65.68
_cell_measurement_temperature     100(2)
_exptl_crystal_description     cube
_exptl_crystal_colour     yellow
_exptl_crystal_size_max     0.19
_exptl_crystal_size_mid     0.15
_exptl_crystal_size_min     0.11
_exptl_crystal_density_diffrn     1.394
_exptl_crystal_density_method     'not measured'
_exptl_crystal_F_000     784
_exptl_absorpt_coefficient_mu     0.85
_exptl_absorpt_correction_type     multi-scan
_exptl_absorpt_process_details
;
(SADABS; Bruker, 2008)
;
_exptl_absorpt_correction_T_min     0.8551
_exptl_absorpt_correction_T_max     0.9123
_exptl_special_details
;
The intensity data was collected on a Bruker Apex DUO 4 K CCD diffractometer
using an exposure time of 5 s/frame. A total of 2405 frames were collected
with a frame width of 1\% covering up to \q = 66.21\% with 98.0% completeness
accomplished.
;
_diffrn_ambient_temperature     100(2)
_diffrn_radiation_type     CuK\a
_diffrn_radiation_wavelength     1.54178
_diffrn_radiation_monochromator     'Incoatec Quazar Multilayer Mirror'
_diffrn_measurement_device_type     'Bruker APEX DUO 4K CCD'
_diffrn_measurement_method     '\f and \w scans'
_diffrn_detector_area_resol_mean     8.4
_diffrn_reflns_number     10685
_diffrn_reflns_av_R_equivalents     0.0258
_diffrn_reflns_theta_min     6.84
_diffrn_reflns_theta_max     66.21
_diffrn_reflns_theta_full     66.21
_diffrn_measured_fraction_theta_max     0.98
_diffrn_measured_fraction_theta_full     0.98
_diffrn_reflns_limit_h_min     -19
_diffrn_reflns_limit_h_max     18
_diffrn_reflns_limit_k_min     -6
_diffrn_reflns_limit_k_max     6
_diffrn_reflns_limit_l_min     -22
_diffrn_reflns_limit_l_max     23
_diffrn_standards_number     0
_diffrn_standards_interval_count     0
_diffrn_standards_interval_time     0
_diffrn_standards_decay_%     0
_refine_special_details
;
Refinement of <i>F</i>^2^ against ALL reflections. The weighted <i>R</i>-factor
<i>wR</i> and goodness of fit <i>S</i> are based on <i>F</i>^2^, conventional
<i>R</i>-factors <i>R</i> are based on <i>F</i>, with <i>F</i> set to zero for
negative <i>F</i>^2^. The threshold expression of <i>F</i>^2^ >
2\s(<i>F</i>^2^) is used only for calculating <i>R</i>-factors(gt) <i>etc</i>.
and is not relevant to the choice of reflections for refinement.
<i>R</i>-factors based on <i>F</i>^2^ are statistically about twice as large
as those based on <i>F</i>, and <i>R</i>- factors based on ALL data will be
even larger.
;
_reflns_number_total     1545
_reflns_number_gt     1451
_reflns_threshold_expression     I>2\s(I)
_refine_ls_structure_factor_coef     Fsqd
_refine_ls_matrix_type     full
_refine_ls_R_factor_all     0.032
_refine_ls_R_factor_gt     0.0301
_refine_ls_wR_factor_ref     0.0758
_refine_ls_goodness_of_fit_ref     1.044
_refine_ls_restrained_S_all     1.044
_refine_ls_number_reflns     1545
_refine_ls_number_parameters     127
_refine_ls_number_restraints     0
_refine_ls_hydrogen_treatment     constr
_refine_ls_weighting_scheme     calc
_refine_ls_weighting_details
         'calc w=1/[\s^2^(Fo^2^)+(0.0326P)^2^+1.2605P] where P=(Fo^2^+2Fc^2^)/3'
_atom_sites_solution_hydrogens     geom
_atom_sites_solution_primary     direct
_atom_sites_solution_secondary     difmap
_refine_ls_shift/su_max     0
_refine_ls_shift/su_mean     0
_refine_diff_density_max     0.179
_refine_diff_density_min     -0.128
_refine_ls_extinction_method     none
loop_
    _atom_type_symbol
    _atom_type_description
    _atom_type_scat_dispersion_real
    _atom_type_scat_dispersion_imag
    _atom_type_scat_source
    C C 0.0181 0.0091 'International Tables Vol C Tables 4.2.6.8 and 6.1.1.4'
    H H 0 0 'International Tables Vol C Tables 4.2.6.8 and 6.1.1.4'
    O O 0.0492 0.0322 'International Tables Vol C Tables 4.2.6.8 and 6.1.1.4'
_computing_data_collection     'APEX2 (Bruker, 2011)'
_computing_cell_refinement     'SAINT (Bruker, 2008)'
_computing_data_reduction     'SAINT and XPREP (Bruker, 2008)'
_computing_structure_solution     'SHELXS97 (Sheldrick, 2008)'
_computing_structure_refinement     'SHELXL97 (Sheldrick, 2008)'
_computing_molecular_graphics     'ORTEP-3 for Windows (Farrugia, 2012)'
_computing_publication_material     'WinGX (Farrugia, 2012)'
loop_
    _atom_site_type_symbol
    _atom_site_label
    _atom_site_fract_x
    _atom_site_fract_y
    _atom_site_fract_z
    _atom_site_U_iso_or_equiv
    _atom_site_adp_type
    _atom_site_calc_flag
    _atom_site_refinement_flags
    _atom_site_occupancy
    _atom_site_disorder_assembly
    _atom_site_disorder_group
    C C1 0.33402(7) -0.0134(2) 0.16647(6) 0.0301(3) Uani d . 1 . .
    H H1A 0.3908 0.0177 0.1582 0.036 Uiso calc R 1 . .
    H H1B 0.33 -0.1366 0.2035 0.036 Uiso calc R 1 . .
    C C2 0.29260(7) 0.2247(2) 0.18581(6) 0.0275(3) Uani d . 1 . .
    C C3 0.22985(7) 0.2558(2) 0.13478(6) 0.0258(3) Uani d . 1 . .
    C C4 0.23445(6) 0.0603(2) 0.08957(6) 0.0252(3) Uani d . 1 . .
    C C5 0.18383(6) 0.0313(2) 0.03363(6) 0.0256(3) Uani d . 1 . .
    H H5 0.188 -0.1042 0.0032 0.031 Uiso calc R 1 . .
    C C6 0.12641(6) 0.2130(2) 0.02471(6) 0.0253(3) Uani d . 1 . .
    C C7 0.12021(7) 0.4147(2) 0.06963(6) 0.0275(3) Uani d . 1 . .
    H H7 0.0802 0.5354 0.0618 0.033 Uiso calc R 1 . .
    C C8 0.17159(7) 0.4373(2) 0.12444(6) 0.0277(3) Uani d . 1 . .
    H H8A 0.1678 0.5731 0.1548 0.033 Uiso calc R 1 . .
    C C9 0.07331(7) 0.0050(2) -0.07344(6) 0.0281(3) Uani d . 1 . .
    H H9A 0.0623 -0.1496 -0.0485 0.034 Uiso calc R 1 . .
    H H9B 0.1263 -0.009 -0.0936 0.034 Uiso calc R 1 . .
    C C10 0.01328(7) 0.0443(2) -0.12691(6) 0.0295(3) Uani d . 1 . .
    C C11 -0.03534(7) 0.0700(2) -0.17094(6) 0.0340(3) Uani d . 1 . .
    H H11 -0.0744 0.0906 -0.2063 0.041 Uiso calc R 1 . .
    O O1 0.31189(5) 0.35618(16) 0.23405(4) 0.0328(2) Uani d . 1 . .
    O O2 0.29422(5) -0.10199(15) 0.10488(4) 0.0296(2) Uani d . 1 . .
    O O3 0.07151(5) 0.21196(15) -0.02749(4) 0.0289(2) Uani d . 1 . .
loop_
    _atom_site_aniso_label
    _atom_site_aniso_U_11
    _atom_site_aniso_U_22
    _atom_site_aniso_U_33
    _atom_site_aniso_U_12
    _atom_site_aniso_U_13
    _atom_site_aniso_U_23
    C1 0.0269(6) 0.0336(7) 0.0295(6) 0.0015(5) -0.0041(5) 0.0012(5)
    C2 0.0270(6) 0.0289(6) 0.0265(6) -0.0038(5) 0.0012(5) 0.0022(5)
    C3 0.0264(6) 0.0253(6) 0.0257(6) -0.0028(5) 0.0015(4) 0.0019(5)
    C4 0.0226(5) 0.0245(6) 0.0285(6) 0.0000(4) 0.0032(4) 0.0043(5)
    C5 0.0262(6) 0.0246(6) 0.0261(6) -0.0008(5) 0.0029(4) -0.0001(5)
    C6 0.0243(6) 0.0269(6) 0.0248(6) -0.0023(5) 0.0010(4) 0.0040(5)
    C7 0.0288(6) 0.0236(6) 0.0303(6) 0.0022(5) -0.0001(5) 0.0025(5)
    C8 0.0313(6) 0.0232(6) 0.0288(6) -0.0003(5) 0.0018(5) -0.0001(5)
    C9 0.0276(6) 0.0295(6) 0.0273(6) 0.0010(5) 0.0016(5) -0.0016(5)
    C10 0.0279(6) 0.0311(6) 0.0296(6) -0.0003(5) 0.0047(5) -0.0010(5)
    C11 0.0297(6) 0.0418(7) 0.0304(6) 0.0012(5) -0.0018(5) -0.0021(5)
    O1 0.0324(5) 0.0349(5) 0.0307(5) -0.0012(4) -0.0048(3) -0.0026(4)
    O2 0.0273(4) 0.0297(5) 0.0316(4) 0.0052(3) -0.0036(3) -0.0019(3)
    O3 0.0288(4) 0.0298(4) 0.0278(4) 0.0034(3) -0.0046(3) -0.0026(3)
_geom_special_details
;
All s.u.'s (except the s.u. in the dihedral angle between two l.s. planes) are
estimated using the full covariance matrix. The cell s.u.'s are taken into
account individually in the estimation of s.u.'s in distances, angles and
torsion angles; correlations between s.u.'s in cell parameters are only used
when they are defined by crystal symmetry. An approximate (isotropic)
treatment of cell s.u.'s is used for estimating s.u.'s involving l.s. planes.
;
loop_
    _geom_bond_atom_site_label_1
    _geom_bond_atom_site_label_2
    _geom_bond_site_symmetry_2
    _geom_bond_distance
    _geom_bond_publ_flag
    C1 O2 . 1.4489(14) ?
    C1 C2 . 1.5206(17) ?
    C1 H1A . 0.99 ?
    C1 H1B . 0.99 ?
    C2 O1 . 1.2220(14) ?
    C2 C3 . 1.4481(16) ?
    C3 C4 . 1.3851(16) ?
    C3 C8 . 1.4021(17) ?
    C4 O2 . 1.3661(14) ?
    C4 C5 . 1.3822(16) ?
    C5 C6 . 1.3896(16) ?
    C5 H5 . 0.95 ?
    C6 O3 . 1.3631(13) ?
    C6 C7 . 1.4095(16) ?
    C7 C8 . 1.3691(17) ?
    C7 H7 . 0.95 ?
    C8 H8A . 0.95 ?
    C9 O3 . 1.4396(14) ?
    C9 C10 . 1.4551(16) ?
    C9 H9A . 0.99 ?
    C9 H9B . 0.99 ?
    C10 C11 . 1.1840(17) ?
    C11 H11 . 0.95 ?
loop_
    _geom_angle_atom_site_label_1
    _geom_angle_atom_site_label_2
    _geom_angle_atom_site_label_3
    _geom_angle_site_symmetry_1
    _geom_angle_site_symmetry_3
    _geom_angle
    _geom_angle_publ_flag
    O2 C1 C2 . . 106.42(9) ?
    O2 C1 H1A . . 110.4 ?
    C2 C1 H1A . . 110.4 ?
    O2 C1 H1B . . 110.4 ?
    C2 C1 H1B . . 110.4 ?
    H1A C1 H1B . . 108.6 ?
    O1 C2 C3 . . 129.99(11) ?
    O1 C2 C1 . . 124.96(11) ?
    C3 C2 C1 . . 105.04(9) ?
    C4 C3 C8 . . 119.66(10) ?
    C4 C3 C2 . . 107.53(10) ?
    C8 C3 C2 . . 132.81(11) ?
    O2 C4 C5 . . 122.62(10) ?
    O2 C4 C3 . . 113.91(10) ?
    C5 C4 C3 . . 123.47(11) ?
    C4 C5 C6 . . 115.74(11) ?
    C4 C5 H5 . . 122.1 ?
    C6 C5 H5 . . 122.1 ?
    O3 C6 C5 . . 123.37(10) ?
    O3 C6 C7 . . 114.37(10) ?
    C5 C6 C7 . . 122.25(10) ?
    C8 C7 C6 . . 120.30(11) ?
    C8 C7 H7 . . 119.8 ?
    C6 C7 H7 . . 119.8 ?
    C7 C8 C3 . . 118.58(11) ?
    C7 C8 H8A . . 120.7 ?
    C3 C8 H8A . . 120.7 ?
    O3 C9 C10 . . 108.15(9) ?
    O3 C9 H9A . . 110.1 ?
    C10 C9 H9A . . 110.1 ?
    O3 C9 H9B . . 110.1 ?
    C10 C9 H9B . . 110.1 ?
    H9A C9 H9B . . 108.4 ?
    C11 C10 C9 . . 178.27(13) ?
    C10 C11 H11 . . 180 ?
    C4 O2 C1 . . 107.09(9) ?
    C6 O3 C9 . . 116.64(9) ?
loop_
    _geom_torsion_atom_site_label_1
    _geom_torsion_atom_site_label_2
    _geom_torsion_atom_site_label_3
    _geom_torsion_atom_site_label_4
    _geom_torsion_site_symmetry_1
    _geom_torsion_site_symmetry_2
    _geom_torsion_site_symmetry_3
    _geom_torsion_site_symmetry_4
    _geom_torsion
    _geom_torsion_publ_flag
    O2 C1 C2 O1 . . . . -177.45(10) ?
    O2 C1 C2 C3 . . . . 1.34(12) ?
    O1 C2 C3 C4 . . . . 177.78(12) ?
    C1 C2 C3 C4 . . . . -0.93(12) ?
    O1 C2 C3 C8 . . . . -1.2(2) ?
    C1 C2 C3 C8 . . . . -179.91(12) ?
    C8 C3 C4 O2 . . . . 179.30(10) ?
    C2 C3 C4 O2 . . . . 0.16(13) ?
    C8 C3 C4 C5 . . . . -0.27(17) ?
    C2 C3 C4 C5 . . . . -179.41(10) ?
    O2 C4 C5 C6 . . . . -179.56(10) ?
    C3 C4 C5 C6 . . . . -0.03(16) ?
    C4 C5 C6 O3 . . . . -179.59(10) ?
    C4 C5 C6 C7 . . . . 0.20(16) ?
    O3 C6 C7 C8 . . . . 179.74(10) ?
    C5 C6 C7 C8 . . . . -0.07(17) ?
    C6 C7 C8 C3 . . . . -0.23(17) ?
    C4 C3 C8 C7 . . . . 0.40(16) ?
    C2 C3 C8 C7 . . . . 179.28(11) ?
    C5 C4 O2 C1 . . . . -179.70(10) ?
    C3 C4 O2 C1 . . . . 0.73(12) ?
    C2 C1 O2 C4 . . . . -1.26(12) ?
    C5 C6 O3 C9 . . . . 2.07(15) ?
    C7 C6 O3 C9 . . . . -177.74(9) ?
    C10 C9 O3 C6 . . . . -177.25(9) ?
loop_
    _geom_hbond_atom_site_label_D
    _geom_hbond_atom_site_label_H
    _geom_hbond_atom_site_label_A
    _geom_hbond_site_symmetry_A
    _geom_hbond_distance_DH
    _geom_hbond_distance_HA
    _geom_hbond_distance_DA
    _geom_hbond_angle_DHA
    C11 H11 O1 8_455 0.95 2.24 3.1676(15) 164.6
_iucr_refine_instructions_details
;
TITL cu_12hp_yhb7_0m in C2/c
CELL  1.54178  16.8785   5.4202  19.6107   90.000   91.469   90.000
ZERR     8.00   0.0005   0.0002   0.0006    0.000    0.002    0.000
LATT   7
SYMM  - X,   Y, 1/2 - Z
SFAC  C    H    O
UNIT  88   64   24
MERG   2
OMIT    -4.00 180.00
FMAP   2
PLAN   20
MPLA  14 C1 C2 C3 C4 C5 C6 C7 C8 C9 C10 C11 O1 O2 O3
SIZE   0.11   0.15   0.19
ACTA
BOND   $H
CONF
EQIV $1 1/2-x,-1/2-y,-z
EQIV $2 -1/2+x,1/2-y,-1/2+z
HTAB C9  O2_$1
HTAB C11 O1_$2
L.S.   4
TEMP  -173.14
WGHT    0.032600    1.260500
FVAR       0.25152
C1    1    0.334024   -0.013447    0.166475    11.00000    0.02690    0.03359 =
         0.02947    0.00122   -0.00406    0.00148
AFIX  23
H1A   2    0.390765    0.017676    0.158181    11.00000   -1.20000
H1B   2    0.330038   -0.136639    0.203500    11.00000   -1.20000
AFIX   0
C2    1    0.292597    0.224675    0.185808    11.00000    0.02698    0.02890 =
         0.02650    0.00218    0.00119   -0.00380
C3    1    0.229854    0.255828    0.134778    11.00000    0.02644    0.02526 =
         0.02575    0.00193    0.00150   -0.00282
C4    1    0.234455    0.060332    0.089568    11.00000    0.02259    0.02454 =
         0.02850    0.00433    0.00324   -0.00002
C5    1    0.183829    0.031303    0.033627    11.00000    0.02616    0.02463 =
         0.02615   -0.00013    0.00289   -0.00078
AFIX  43
H5    2    0.188020   -0.104221    0.003213    11.00000   -1.20000
AFIX   0
C6    1    0.126408    0.212992    0.024708    11.00000    0.02434    0.02691 =
         0.02478    0.00404    0.00096   -0.00233
C7    1    0.120207    0.414666    0.069632    11.00000    0.02878    0.02357 =
         0.03026    0.00251   -0.00006    0.00221
AFIX  43
H7    2    0.080192    0.535412    0.061848    11.00000   -1.20000
AFIX   0
C8    1    0.171589    0.437338    0.124436    11.00000    0.03128    0.02325 =
         0.02876   -0.00012    0.00176   -0.00032
AFIX  43
H8A   2    0.167844    0.573147    0.154806    11.00000   -1.20000
AFIX   0
C9    1    0.073307    0.005009   -0.073439    11.00000    0.02755    0.02950 =
         0.02733   -0.00164    0.00160    0.00103
AFIX  23
H9A   2    0.062259   -0.149554   -0.048520    11.00000   -1.20000
H9B   2    0.126302   -0.008965   -0.093588    11.00000   -1.20000
AFIX   0
C10   1    0.013275    0.044314   -0.126914    11.00000    0.02794    0.03114 =
         0.02957   -0.00096    0.00467   -0.00031
C11   1   -0.035344    0.069995   -0.170940    11.00000    0.02972    0.04176 =
         0.03043   -0.00206   -0.00176    0.00120
AFIX 163
H11   2   -0.074354    0.090600   -0.206264    11.00000   -1.20000
AFIX   0
O1    3    0.311890    0.356181    0.234050    11.00000    0.03244    0.03489 =
         0.03074   -0.00257   -0.00478   -0.00116
O2    3    0.294219   -0.101990    0.104875    11.00000    0.02732    0.02966 =
         0.03163   -0.00190   -0.00355    0.00518
O3    3    0.071511    0.211959   -0.027493    11.00000    0.02881    0.02977 =
         0.02783   -0.00257   -0.00455    0.00336
HKLF 4  1.0  1.00  0.00  0.00  0.00  1.00  0.00  0.00  0.00  1.00
REM  cu_12hp_yhb7_0m in C2/c
REM R1 =  0.0301 for   1451 Fo > 4sig(Fo)  and  0.0320 for all   1545 data
REM    127 parameters refined using      0 restraints
END
WGHT      0.0326      1.2606
REM Highest difference peak  0.179,  deepest hole -0.128,  1-sigma level  0.029
Q1    1   0.2399  0.2086  0.1053  11.00000  0.05    0.18
Q2    1   0.2170  0.1426  0.1212  11.00000  0.05    0.17
Q3    1   0.3183  0.1202  0.1757  11.00000  0.05    0.16
Q4    1  -0.0021 -0.0642 -0.1598  11.00000  0.05    0.16
Q5    1   0.1991  0.2998  0.1397  11.00000  0.05    0.15
Q6    1   0.2205  0.3687  0.1218  11.00000  0.05    0.15
Q7    1   0.2547  0.2574  0.1611  11.00000  0.05    0.14
Q8    1   0.1418  0.0753  0.0422  11.00000  0.05    0.14
Q9    1   0.1690  0.1564  0.0191  11.00000  0.05    0.14
Q10   1  -0.0196  0.1640 -0.1310  11.00000  0.05    0.13
Q11   1   0.0198  0.0417 -0.1697  11.00000  0.05    0.12
Q12   1  -0.0033  0.2008 -0.1473  11.00000  0.05    0.11
Q13   1   0.1948  0.0135  0.0747  11.00000  0.05    0.11
Q14   1   0.1630  0.4687  0.0848  11.00000  0.05    0.10
Q15   1   0.1249  0.3670  0.1124  11.00000  0.05    0.09
Q16   1   0.0420 -0.0480 -0.1095  11.00000  0.05    0.08
Q17   1   0.5000 -0.0445  0.2500  10.50000  0.05    0.08
Q18   1   0.1369  0.3482  0.0380  11.00000  0.05    0.08
Q19   1   0.2830  0.0793  0.1430  11.00000  0.05    0.08
Q20   1   0.1170  0.2879  0.0524  11.00000  0.05    0.07
;
