# Supplementary material for: 2-[(3-Oxo-1-benzofuran-6-yl)­oxy]aceto­nitrile
Source: Acta Crystallogr Sect E Struct Rep Online. 2012 Dec 12;69(Pt 1):o74. doi: 10.1107/S1600536812048441 (PMC3588257; doi:10.1107/S1600536812048441)
Supplement: Supplementary file 2 [file e-69-00o74-Isup2.hkl]

#
# h,k,l, Fc-squared, Fo-squared, sigma(Fo-squared) and status flag
#
data_I
_shelx_title ' cu_12hp_yhb7_0m in C2/c'
_shelx_refln_list_code          4
_shelx_F_calc_maximum      124.78
_exptl_crystal_F_000       784.00
_reflns_d_resolution_high  0.8425
 
loop_
 _symmetry_equiv_pos_as_xyz
 'x, y, z'
 '-x, y, -z+1/2'
 'x+1/2, y+1/2, z'
 '-x+1/2, y+1/2, -z+1/2'
 '-x, -y, -z'
 'x, -y, z-1/2'
 '-x+1/2, -y+1/2, -z'
 'x+1/2, -y+1/2, z-1/2'
 
_cell_length_a    16.8785
_cell_length_b     5.4202
_cell_length_c    19.6107
_cell_angle_alpha  90.000
_cell_angle_beta   91.469
_cell_angle_gamma  90.000
 
_shelx_F_squared_multiplier     1.000
 
loop_
 _refln_index_h
 _refln_index_k
 _refln_index_l
 _refln_F_squared_calc
 _refln_F_squared_meas
 _refln_F_squared_sigma
 _refln_observed_status
   4   0   0      182.53      268.74      7.49 o
   6   0   0      911.40     1033.42     26.87 o
   8   0   0     8514.14     8314.96    180.02 o
  10   0   0     1580.92     1577.02     21.43 o
  12   0   0       19.99       31.36      1.66 o
  14   0   0       21.48       14.55      1.89 o
  16   0   0      757.71      817.81     13.15 o
  18   0   0        0.02        5.79      1.12 o
   5   1   0      393.53      482.07      8.69 o
   7   1   0     1387.61     1356.01     19.92 o
   9   1   0       18.80       10.39      0.93 o
  11   1   0       17.00       12.29      0.86 o
  13   1   0       63.74       73.53      2.12 o
  15   1   0       59.43       60.18      1.94 o
  17   1   0       54.98       56.61      2.21 o
  19   1   0     1261.54     1304.86     20.02 o
   0   2   0     5901.00     5456.41    125.13 o
   2   2   0      311.38      347.06     12.47 o
   4   2   0        3.77       15.30      1.37 o
   6   2   0     4503.58     4709.26     78.99 o
   8   2   0      139.62      184.90      3.43 o
  10   2   0       10.82       11.77      0.83 o
  12   2   0     1035.69     1007.76     10.66 o
  14   2   0      973.43      976.01     11.73 o
  16   2   0        2.20        2.07      1.05 o
  18   2   0       16.86       16.12      1.42 o
   1   3   0       44.20       46.57      1.77 o
   3   3   0     1185.69     1147.28     14.39 o
   5   3   0      372.85      376.50      5.77 o
   7   3   0      263.17      273.58      3.77 o
   9   3   0      935.99      940.03      9.28 o
  11   3   0       78.56       78.41      2.11 o
  13   3   0       27.90       17.05      1.28 o
  15   3   0        8.26       12.75      1.04 o
  17   3   0       80.74       79.19      5.85 o
   0   4   0     1323.59     1335.02     18.71 o
   2   4   0      106.09       98.31      2.77 o
   4   4   0        4.00        2.43      0.83 o
   6   4   0      313.04      334.84      5.01 o
   8   4   0        1.25        2.35      0.89 o
  10   4   0      209.73      214.37      3.52 o
  12   4   0      498.83      531.37      7.42 o
  14   4   0      166.96      174.08      5.93 o
   1   5   0      766.02      795.10      8.49 o
   3   5   0      129.66      136.58      2.96 o
   5   5   0      372.18      369.54      5.43 o
   7   5   0       97.59      111.87      3.07 o
   9   5   0       11.73       17.82      1.29 o
  11   5   0       14.66       24.40      2.29 o
   0   6   0      494.88      509.87     17.47 o
   2   6   0      182.34      184.26      4.95 o
   4   6   0      129.35      139.60      3.72 o
   6   6   0       58.52       73.23      2.57 o
 -19   1   1      484.36      497.16      7.09 o
 -17   1   1        8.20        7.51      0.98 o
 -15   1   1      121.44      125.05      2.97 o
 -13   1   1      798.40      796.91      8.11 o
 -11   1   1      107.13      114.33      1.90 o
  -9   1   1      217.10      194.57      3.98 o
  -7   1   1     2651.45     2653.29     41.92 o
  -5   1   1     1916.53     1933.15     36.00 o
  -3   1   1     3363.83     3106.16     71.81 o
   1   1   1     4876.43     4723.33    152.69 o
   3   1   1     1635.03     1525.30     29.23 o
   5   1   1      235.61      208.60      5.34 o
   7   1   1      526.14      617.46      9.82 o
   9   1   1      610.53      690.43      9.36 o
  11   1   1     1574.77     1515.87     15.36 o
  13   1   1      152.85      151.73      2.48 o
  15   1   1      416.63      424.10      5.06 o
  17   1   1      894.36      911.46      9.72 o
  19   1   1      370.86      391.72      6.47 o
 -18   2   1        4.96        3.42      1.34 o
 -16   2   1      413.90      431.80      7.12 o
 -14   2   1       92.50       85.52      2.40 o
 -12   2   1      298.88      309.00      4.66 o
 -10   2   1      385.33      376.22      4.73 o
  -8   2   1     4123.21     3977.12     57.60 o
  -6   2   1     7221.54     7193.62    129.80 o
  -4   2   1      285.64      344.11     10.62 o
  -2   2   1       31.30       25.21      2.77 o
   0   2   1    12046.93    11322.91    364.66 o
   2   2   1     1101.22     1092.28     27.45 o
   4   2   1      656.03      636.86     15.05 o
   6   2   1       18.87       15.88      1.41 o
   8   2   1      122.13       92.80      2.58 o
  10   2   1      628.34      597.65      6.22 o
  12   2   1        0.52        0.87      0.72 o
  14   2   1      155.96      175.05      3.03 o
  16   2   1       97.99       87.69      5.09 o
  18   2   1      105.21      119.57      3.41 o
 -17   3   1        1.06        2.85      2.37 o
 -15   3   1      593.50      567.29      8.24 o
 -13   3   1      896.46      842.31     10.37 o
 -11   3   1       71.47       67.86      3.26 o
  -9   3   1      243.41      215.28      3.29 o
  -7   3   1      205.68      218.93      3.03 o
  -5   3   1     1241.62     1239.32     14.08 o
  -3   3   1     1536.64     1512.95     18.21 o
  -1   3   1      124.15      112.59      2.58 o
   1   3   1      687.83      577.49      8.52 o
   3   3   1     3083.27     3013.03     57.87 o
   5   3   1      492.37      506.65      7.35 o
   7   3   1      331.60      299.63      4.05 o
   9   3   1      458.33      484.90      5.56 o
  11   3   1        0.01       -0.49      0.85 o
  13   3   1      828.22      841.15     10.48 o
  15   3   1       44.10       25.61      1.52 o
  17   3   1        1.08        3.48      2.53 o
 -14   4   1      158.83      146.41      3.68 o
 -12   4   1       15.55       14.08      1.58 o
 -10   4   1       98.15       89.44      2.19 o
  -8   4   1      129.94      126.17      2.73 o
  -6   4   1     2294.12     2299.61     20.67 o
  -4   4   1      767.14      774.78      8.55 o
  -2   4   1       80.62       71.43      1.70 o
   0   4   1      729.38      721.04      6.46 o
   2   4   1     1224.66     1234.33     10.66 o
   4   4   1      902.23      888.77      8.96 o
   6   4   1      100.29      108.89      2.54 o
   8   4   1      110.07      109.70      2.27 o
  10   4   1        0.52       -1.16      0.82 o
  12   4   1      180.47      176.03      3.97 o
  14   4   1      208.59      215.60      4.53 o
 -11   5   1       16.70       17.77      2.56 o
  -9   5   1       37.31       43.74      2.20 o
  -7   5   1        0.68        3.62      3.00 o
  -5   5   1       10.18        9.77      1.16 o
  -3   5   1      562.29      574.37      7.60 o
  -1   5   1     1315.14     1317.02     12.84 o
   1   5   1     1011.86     1067.19     10.77 o
   3   5   1     1398.33     1464.04     15.36 o
   5   5   1      177.84      184.60      3.58 o
   7   5   1       73.41       67.83      2.89 o
   9   5   1       29.59       27.95      1.69 o
  11   5   1       16.53       24.35      1.92 o
  -6   6   1        1.48        1.72      0.97 o
  -4   6   1       63.62       51.46      3.33 o
  -2   6   1     1026.18     1027.26     14.40 o
   0   6   1       18.43       19.01      1.66 o
   2   6   1        8.81        7.94      1.53 o
   4   6   1      132.04      154.04      4.21 o
   6   6   1       61.04       70.03      4.10 o
 -18   0   2      345.39      332.54      6.02 o
 -16   0   2      892.72      928.62     14.41 o
 -14   0   2     1443.70     1451.75     19.39 o
 -12   0   2       72.89       90.72      2.70 o
 -10   0   2      768.14      763.62     12.71 o
  -8   0   2     1880.89     1864.19     42.20 o
  -2   0   2     1775.26     1577.66     51.21 o
   4   0   2     5210.36     4990.40    114.34 o
   6   0   2     1704.81     1740.38     32.46 o
   8   0   2       12.65        8.79      2.05 o
  10   0   2     2837.40     2888.48     42.55 o
  12   0   2      359.74      387.51      6.37 o
  14   0   2      133.00      121.88      3.85 o
  16   0   2     7521.12     8018.33    105.92 o
  18   0   2      391.91      366.35      5.56 o
 -19   1   2      730.15      792.67     10.39 o
 -17   1   2       82.23       82.90      3.45 o
 -15   1   2       24.01       28.24      1.84 o
 -13   1   2      256.61      238.73      2.82 o
 -11   1   2      434.24      448.16      4.41 o
  -9   1   2      471.27      500.43      7.27 o
  -7   1   2        2.64        0.64      1.21 o
  -5   1   2      320.59      313.06      7.92 o
  -1   1   2     4396.38     4283.07     98.08 o
   1   1   2     1049.52      980.22     18.62 o
   3   1   2     4459.67     4110.22     66.70 o
   5   1   2      767.32      754.43     15.59 o
   7   1   2      721.71      718.95     15.37 o
   9   1   2      490.11      442.51      6.61 o
  11   1   2       18.40       17.90      1.11 o
  13   1   2     1404.09     1372.52     12.47 o
  15   1   2        0.55        2.36      0.87 o
  17   1   2      952.13      944.70     10.36 o
  19   1   2      185.23      195.11      3.98 o
 -18   2   2      114.54      129.66      3.78 o
 -16   2   2       49.99       47.68      2.61 o
 -14   2   2      488.28      477.78      6.12 o
 -12   2   2       16.75       13.99      1.14 o
 -10   2   2      320.23      262.95      3.60 o
  -8   2   2      193.88      210.80      3.99 o
  -6   2   2      561.40      568.36     11.62 o
  -4   2   2      466.75      444.40     12.91 o
  -2   2   2     4056.73     4153.37     78.29 o
   0   2   2      100.42      108.04      4.13 o
   2   2   2     4297.36     4321.73     81.46 o
   4   2   2     1799.91     1844.54     36.03 o
   6   2   2        5.33        4.87      1.18 o
   8   2   2      254.99      291.88      5.43 o
  10   2   2     1242.35     1236.52     12.97 o
  12   2   2      157.29      145.72      2.96 o
  14   2   2       88.42       96.98      2.44 o
  16   2   2      128.10      143.85      3.38 o
  18   2   2       14.32       14.70      1.41 o
 -17   3   2       15.68       17.89      2.09 o
 -15   3   2      437.99      414.12      6.54 o
 -13   3   2        3.45        1.50      0.80 o
 -11   3   2      134.82      139.65      2.74 o
  -9   3   2       64.13       60.89      2.98 o
  -7   3   2        2.70        0.75      0.63 o
  -5   3   2      874.53      797.09      9.65 o
  -3   3   2     2163.71     2057.14     28.49 o
  -1   3   2        6.11        6.31      1.29 o
   1   3   2        7.85       14.05      1.13 o
   3   3   2      705.86      657.90      8.43 o
   5   3   2     2300.02     2282.53     26.33 o
   7   3   2       71.61       60.09      2.21 o
   9   3   2      337.66      305.94      3.92 o
  11   3   2     1481.71     1387.62     14.07 o
  13   3   2      333.64      337.96      6.22 o
  15   3   2       24.16       32.12      1.52 o
  17   3   2      270.72      248.48     10.43 o
 -14   4   2       45.00       52.33      2.63 o
 -12   4   2       40.87       50.05      2.68 o
 -10   4   2      293.88      282.96      4.05 o
  -8   4   2     1358.79     1375.74     13.91 o
  -6   4   2      155.22      153.58      2.61 o
  -4   4   2     1389.61     1332.04     12.77 o
  -2   4   2       17.35       16.73      0.93 o
   0   4   2      790.98      756.73      7.01 o
   2   4   2      365.13      364.73      3.99 o
   4   4   2      278.26      256.03      3.65 o
   6   4   2      295.22      286.76      4.31 o
   8   4   2       19.66       25.54      1.37 o
  10   4   2      151.60      117.87      2.74 o
  12   4   2      125.98      107.59      2.77 o
  14   4   2        3.83        2.63      0.72 o
 -11   5   2        2.37        4.51      1.05 o
  -9   5   2       30.44       38.13      2.03 o
  -7   5   2      106.61      120.70      2.93 o
  -5   5   2     1178.41     1209.04     14.84 o
  -3   5   2      281.78      292.49      4.68 o
  -1   5   2     1079.16     1096.96     11.75 o
   1   5   2     1063.00     1077.83     11.77 o
   3   5   2      380.04      389.10      5.35 o
   5   5   2      628.78      643.65      8.08 o
   7   5   2      143.72      135.26      2.65 o
   9   5   2      100.94      112.19      2.82 o
  11   5   2        0.01        0.55      1.03 o
  -6   6   2        3.76        3.25      1.00 o
  -4   6   2       24.74       20.94      1.61 o
  -2   6   2      110.10      111.02      3.23 o
   0   6   2       28.70       26.23      1.87 o
   2   6   2      579.45      564.46     10.22 o
   4   6   2       84.00       97.64      3.25 o
   6   6   2       37.28       42.85      2.16 o
 -19   1   3       63.45       56.44      1.74 o
 -17   1   3       44.90       43.40      2.04 o
 -15   1   3       63.10       65.62      2.63 o
 -13   1   3      185.54      187.79      2.65 o
 -11   1   3       16.93        8.61      0.69 o
  -9   1   3      815.49      833.04     10.09 o
  -7   1   3      351.60      377.01      7.58 o
  -5   1   3     5821.50     5929.70    107.17 o
  -1   1   3     2440.96     2377.73     38.90 o
   1   1   3      403.84      369.18      6.89 o
   3   1   3        5.69        0.60      0.88 o
   5   1   3     4381.52     4385.68     71.60 o
   7   1   3      992.19      998.62     20.80 o
   9   1   3     1303.76     1370.21     16.36 o
  11   1   3      506.12      539.24      6.49 o
  13   1   3     1136.56     1134.40     11.41 o
  15   1   3       36.51       45.26      2.19 o
  17   1   3      455.89      452.07      6.69 o
  19   1   3        2.80        0.68      1.03 o
 -18   2   3       93.98       86.13      3.25 o
 -16   2   3      128.17      140.56      2.81 o
 -14   2   3      261.67      263.99      4.02 o
 -12   2   3      537.15      524.68      6.71 o
 -10   2   3       90.85       79.45      1.84 o
  -8   2   3      427.57      410.26      6.66 o
  -6   2   3        0.60        0.59      1.21 o
  -4   2   3      577.45      492.27     25.92 o
  -2   2   3     1433.73     1489.57     29.12 o
   0   2   3      285.77      254.78      6.43 o
   2   2   3        0.74        2.63      1.00 o
   4   2   3     2016.29     2014.67     39.45 o
   6   2   3       30.11       19.53      1.45 o
   8   2   3        0.37       -0.14      0.71 o
  10   2   3      347.99      378.82      6.50 o
  12   2   3       76.52       73.82      2.29 o
  14   2   3      367.74      382.30      5.61 o
  16   2   3        8.77        6.04      1.14 o
  18   2   3       44.18       48.33      6.16 o
 -17   3   3      592.58      594.55     16.28 o
 -15   3   3        0.07        0.20      1.11 o
 -13   3   3       13.40       11.47      1.65 o
 -11   3   3      227.37      214.01      4.29 o
  -9   3   3       19.14       23.24      1.20 o
  -7   3   3     1282.54     1208.91     10.97 o
  -5   3   3        0.08       -0.45      0.62 o
  -3   3   3       82.92       87.79      2.55 o
  -1   3   3       11.80        9.65      1.28 o
   1   3   3     2540.39     2598.61     35.03 o
   3   3   3     8264.48     8371.70     92.99 o
   5   3   3     1072.73     1089.73     11.69 o
   7   3   3      223.20      222.43      2.86 o
   9   3   3        6.05        5.28      0.85 o
  11   3   3      723.63      656.45      7.61 o
  13   3   3      374.22      386.54      6.33 o
  15   3   3       14.49        9.89      1.22 o
  17   3   3       78.39       80.93      5.69 o
 -14   4   3        0.27       -1.38      0.87 o
 -12   4   3        4.89        6.64      2.58 o
 -10   4   3       13.92       15.12      1.52 o
  -8   4   3      443.56      434.22      5.71 o
  -6   4   3     1147.43     1174.31     11.70 o
  -4   4   3      629.78      640.19      7.47 o
  -2   4   3      108.74      112.30      2.38 o
   0   4   3      360.52      345.59      4.14 o
   2   4   3      254.35      259.74      3.19 o
   4   4   3      113.67      117.41      2.18 o
   6   4   3      521.05      522.74      6.47 o
   8   4   3      262.89      274.14      4.20 o
  10   4   3      718.55      716.79      8.27 o
  12   4   3      488.78      447.05      6.04 o
  14   4   3       50.55       40.39      2.00 o
 -11   5   3      157.21      155.17      3.75 o
  -9   5   3      140.40      144.69      3.14 o
  -7   5   3      110.51      114.77      2.53 o
  -5   5   3       72.19       81.73      2.75 o
  -3   5   3     1175.29     1210.52     13.60 o
  -1   5   3        0.44        0.70      0.90 o
   1   5   3       20.92       19.46      1.41 o
   3   5   3        2.83        4.30      1.03 o
   5   5   3       46.25       53.37      2.26 o
   7   5   3       39.00       35.99      1.69 o
   9   5   3        6.76       13.61      4.20 o
  11   5   3      267.97      276.24      5.05 o
  -6   6   3      244.89      241.13      6.87 o
  -4   6   3       64.55       60.07      2.94 o
  -2   6   3     1067.54     1042.28     14.88 o
   0   6   3        9.41       10.37      1.43 o
   2   6   3      121.04      127.03      3.90 o
   4   6   3       39.08       27.19      1.85 o
   6   6   3        5.36        4.12      1.28 o
 -18   0   4       89.89       90.33      3.43 o
 -16   0   4      135.40      130.95      4.64 o
 -14   0   4      209.39      206.18      4.37 o
 -12   0   4      504.69      499.87      7.78 o
 -10   0   4     1013.51     1040.32     18.77 o
  -8   0   4     2557.70     2589.02     44.47 o
  -6   0   4     4096.89     3775.70    103.45 o
   2   0   4      191.75      200.40      8.61 o
   4   0   4     3539.03     3266.94     75.78 o
   6   0   4     1162.29     1275.60     37.15 o
   8   0   4     3044.02     3191.04    106.54 o
  10   0   4      324.40      362.39      8.19 o
  12   0   4     1032.30     1037.29     12.84 o
  14   0   4       28.79       39.01      3.27 o
  16   0   4     3705.60     3828.22     52.22 o
  18   0   4     1032.46     1052.79     17.62 o
 -19   1   4       46.33       52.00      1.75 o
 -17   1   4       83.15      105.99      2.57 o
 -15   1   4        0.25        1.21      0.89 o
 -13   1   4      539.52      520.60      6.00 o
 -11   1   4     2209.97     2190.91     19.17 o
  -9   1   4     2542.90     2610.12     28.95 o
  -7   1   4      853.15      837.96     16.67 o
  -5   1   4     1483.87     1438.31     27.40 o
  -1   1   4      313.49      291.99      6.63 o
   1   1   4      634.61      534.35      9.72 o
   3   1   4      769.40      951.00     16.62 o
   5   1   4     3338.08     3230.46     83.43 o
   7   1   4     1001.74     1072.93     18.16 o
   9   1   4      552.82      587.78      7.40 o
  11   1   4      237.35      239.50      4.80 o
  13   1   4      717.99      739.77     10.35 o
  15   1   4      190.57      201.21      4.35 o
  17   1   4        2.24        1.21      0.79 o
  19   1   4      157.61      161.07      3.84 o
 -18   2   4      269.55      259.25      5.95 o
 -16   2   4     1103.87     1074.26     12.70 o
 -14   2   4      136.60      138.43      2.84 o
 -12   2   4      205.50      180.56      2.99 o
 -10   2   4      333.06      342.64      4.52 o
  -8   2   4      226.99      243.91      4.88 o
  -6   2   4      953.73      967.69     19.77 o
  -4   2   4       83.62       93.34      4.86 o
  -2   2   4      861.60      860.42     17.63 o
   0   2   4    11212.64    11187.76    255.34 o
   2   2   4     2408.42     2661.78     39.63 o
   4   2   4     1695.55     1902.88     37.60 o
   6   2   4        5.30       27.50      1.70 o
   8   2   4        3.34        2.45      0.79 o
  10   2   4      355.75      352.00      5.22 o
  12   2   4       34.00       34.07      1.78 o
  14   2   4      660.47      671.42      8.64 o
  16   2   4      164.33      172.10      4.16 o
  18   2   4      240.02      250.33      6.40 o
 -17   3   4        4.10        5.82      2.13 o
 -15   3   4      473.73      458.75      6.97 o
 -13   3   4        6.23        4.89      1.29 o
 -11   3   4       98.21       87.22      2.79 o
  -9   3   4      380.54      367.58      5.12 o
  -7   3   4      285.11      265.75      3.58 o
  -5   3   4       18.29       18.26      1.16 o
  -3   3   4      531.66      531.82     15.14 o
  -1   3   4     2122.93     2069.80     33.10 o
   1   3   4      723.20      794.35     10.72 o
   3   3   4      202.67      216.28      3.92 o
   5   3   4      438.11      398.58      5.24 o
   7   3   4      691.94      669.18      6.73 o
   9   3   4      195.26      183.28      2.99 o
  11   3   4        1.30        5.46      1.02 o
  13   3   4        1.51        2.80      1.35 o
  15   3   4      263.97      274.13      4.34 o
 -14   4   4       17.64       16.61      1.28 o
 -12   4   4       27.86       37.41      3.56 o
 -10   4   4      171.84      191.52      5.84 o
  -8   4   4       10.22       10.15      1.15 o
  -6   4   4       10.08       12.33      1.17 o
  -4   4   4     2103.50     2074.68     19.78 o
  -2   4   4       84.28       77.06      2.73 o
   0   4   4       68.37       74.04      1.96 o
   2   4   4       41.09       42.99      1.36 o
   4   4   4      439.13      397.45      4.99 o
   6   4   4      342.31      352.85      5.07 o
   8   4   4      109.43      110.49      2.67 o
  10   4   4       12.55        9.71      1.09 o
  12   4   4      488.15      546.26      6.94 o
  14   4   4       66.01       85.64      2.77 o
 -11   5   4       88.00      104.51      3.11 o
  -9   5   4      298.60      263.51      4.39 o
  -7   5   4       26.85       19.36      1.25 o
  -5   5   4      805.03      835.76     10.95 o
  -3   5   4       61.73       58.61      2.50 o
  -1   5   4       32.68       28.59      1.54 o
   1   5   4      420.28      412.65      5.57 o
   3   5   4        5.43        5.36      1.12 o
   5   5   4        0.07        1.36      1.02 o
   7   5   4      170.54      168.66      3.20 o
   9   5   4      740.27      767.32      9.21 o
  11   5   4      448.60      466.18      7.47 o
  -6   6   4      151.59      140.20      7.11 o
  -4   6   4        6.08        6.55      1.09 o
  -2   6   4      514.91      503.35      8.15 o
   0   6   4      553.42      542.60      8.59 o
   2   6   4      216.94      231.62      5.39 o
   4   6   4      417.44      407.31      9.61 o
   6   6   4       32.94       27.35      2.69 o
 -19   1   5      137.13      134.57      3.31 o
 -17   1   5      424.97      442.19      6.24 o
 -15   1   5        2.26        2.25      0.80 o
 -13   1   5       61.34       54.58      1.87 o
 -11   1   5     1467.07     1486.84     13.59 o
  -9   1   5     5148.79     5264.09     56.97 o
  -7   1   5     1608.88     1593.60     21.78 o
  -5   1   5      421.25      414.33      9.48 o
  -3   1   5      121.58      124.87      2.97 o
  -1   1   5     3018.23     2946.26     71.14 o
   1   1   5     2340.99     2145.52     35.68 o
   3   1   5      696.06      741.76     13.47 o
   5   1   5      695.52      756.64     19.80 o
   7   1   5     4879.02     5434.66    127.99 o
   9   1   5      547.14      526.30      6.89 o
  11   1   5        0.18        2.26      0.71 o
  13   1   5     2871.07     2830.24     34.93 o
  15   1   5       64.50       63.49      2.54 o
  17   1   5       74.98       78.96      2.36 o
  19   1   5        4.21        3.45      1.29 o
 -18   2   5      147.78      151.48      4.20 o
 -16   2   5        3.28        3.19      1.03 o
 -14   2   5       14.68        9.96      1.31 o
 -12   2   5        3.06        3.40      0.91 o
 -10   2   5      271.40      275.60      4.53 o
  -8   2   5       94.03      106.90      3.30 o
  -6   2   5     3785.81     3726.35     58.38 o
  -4   2   5      485.42      445.00      8.92 o
  -2   2   5       28.97       49.24      2.38 o
   0   2   5        0.38       -0.11      0.98 o
   2   2   5     1375.18     1534.12     26.51 o
   4   2   5     1035.71     1156.68     24.00 o
   6   2   5     1296.53     1341.58     16.43 o
   8   2   5     1477.20     1463.82     14.45 o
  10   2   5     2154.32     2068.88     18.63 o
  12   2   5      104.04      116.63      3.13 o
  14   2   5      122.74      130.53      2.76 o
  16   2   5      668.49      699.01      8.64 o
  18   2   5      399.41      390.62      8.88 o
 -17   3   5      142.02      121.08      5.53 o
 -15   3   5      106.08       99.18      3.79 o
 -13   3   5      262.74      254.51      4.93 o
 -11   3   5      462.30      458.05      6.95 o
  -9   3   5     1301.00     1243.30     13.32 o
  -7   3   5      223.88      226.00      3.24 o
  -5   3   5        0.89        1.89      0.87 o
  -3   3   5     4217.29     3938.45     55.99 o
  -1   3   5     2702.17     2844.22     46.71 o
   1   3   5       48.95       40.72      1.79 o
   3   3   5       34.73       48.43      1.88 o
   5   3   5      212.42      181.31      2.53 o
   7   3   5       10.43       11.14      0.98 o
   9   3   5       66.08       75.24      2.16 o
  11   3   5       43.18       54.13      2.92 o
  13   3   5        6.18        9.50      1.08 o
  15   3   5       30.14       35.15      1.80 o
 -14   4   5        2.61        3.52      1.14 o
 -12   4   5       47.27       51.26      2.64 o
 -10   4   5      341.36      307.89      5.05 o
  -8   4   5     1623.35     1665.01     15.60 o
  -6   4   5     1283.03     1295.65     13.20 o
  -4   4   5     1561.16     1505.92     14.28 o
  -2   4   5       57.10       53.25      1.91 o
   0   4   5     1691.73     1690.50     15.35 o
   2   4   5      101.00      112.01      2.66 o
   4   4   5       21.52       18.80      1.15 o
   6   4   5        1.34        4.44      0.95 o
   8   4   5      484.94      490.57      6.92 o
  10   4   5      160.10      172.92      3.33 o
  12   4   5      703.54      649.91      7.86 o
  14   4   5      107.19       96.08      2.70 o
 -11   5   5        1.93       -0.82      1.34 o
  -9   5   5      367.76      378.53      5.21 o
  -7   5   5       72.18       65.07      2.89 o
  -5   5   5      447.22      426.14      6.59 o
  -3   5   5       93.90       85.78      3.74 o
  -1   5   5      738.39      760.17     10.03 o
   1   5   5       12.49       12.50      1.24 o
   3   5   5       31.29       27.03      1.55 o
   5   5   5       40.34       45.23      2.38 o
   7   5   5       12.44        6.19      1.46 o
   9   5   5       33.15       31.67      1.53 o
  11   5   5       76.73       77.05      2.76 o
  -4   6   5        5.54        4.14      1.08 o
  -2   6   5      357.87      408.30      6.90 o
   0   6   5      405.86      405.64      6.72 o
   2   6   5        2.75        3.93      1.35 o
   4   6   5        2.98        2.99      1.48 o
 -18   0   6       16.19       13.85      1.59 o
 -16   0   6       31.54       39.21      2.01 o
 -14   0   6      863.63      886.59     13.91 o
 -12   0   6     1860.52     1887.06     26.75 o
 -10   0   6      617.72      723.48     15.65 o
  -8   0   6      412.24      437.96      8.98 o
  -6   0   6       59.31       68.98      3.79 o
  -4   0   6       28.04       19.31      2.77 o
  -2   0   6     1204.65     1152.44     27.72 o
   0   0   6        0.84        3.09      1.44 o
   2   0   6     4355.63     4390.94    101.43 o
   4   0   6       62.93       55.57      3.63 o
   6   0   6     6716.21     7133.78    164.47 o
   8   0   6      600.96      636.44     11.89 o
  10   0   6     7056.08     6430.11     81.03 o
  12   0   6     1128.11     1021.29     14.22 o
  14   0   6      261.65      272.35      5.70 o
  16   0   6     1129.00     1108.63     18.64 o
  18   0   6      140.50      151.90      5.28 o
 -19   1   6      234.61      236.21      4.62 o
 -17   1   6      151.16      165.91      3.31 o
 -15   1   6       55.83       50.28      3.20 o
 -13   1   6       23.05       18.47      1.15 o
 -11   1   6      277.61      257.20      3.14 o
  -9   1   6     1741.57     1676.35     19.12 o
  -7   1   6     2970.05     3128.91     37.31 o
  -5   1   6     1307.61     1380.31     26.67 o
  -3   1   6     1159.30     1295.77     19.40 o
  -1   1   6       39.72       55.59      2.22 o
   1   1   6       30.07       47.21      2.25 o
   3   1   6     1455.98     1618.30     27.84 o
   5   1   6      676.56      789.62     14.80 o
   7   1   6      742.68      745.93     11.81 o
   9   1   6        5.57        9.50      1.22 o
  11   1   6      188.11      169.05      3.32 o
  13   1   6     4488.80     4402.41     53.17 o
  15   1   6      216.92      214.49      4.28 o
  17   1   6      199.71      184.65      3.49 o
 -18   2   6      108.58      104.42      4.47 o
 -16   2   6        1.76        2.21      0.98 o
 -14   2   6      671.56      692.23      9.44 o
 -12   2   6      237.05      241.12      4.16 o
 -10   2   6       22.86       20.91      1.28 o
  -8   2   6     1302.59     1302.41     14.79 o
  -6   2   6    15568.81    15284.62    184.37 o
  -4   2   6       59.38       78.77      3.35 o
  -2   2   6     1928.46     2084.66     32.95 o
   0   2   6     2880.17     3184.90     52.93 o
   2   2   6      419.55      424.11     12.03 o
   4   2   6        1.13        0.32      1.09 o
   6   2   6      101.63       90.39      2.92 o
   8   2   6      195.75      213.57      3.22 o
  10   2   6      104.00       92.31      2.01 o
  12   2   6       65.93       61.60      2.36 o
  14   2   6     1259.12     1233.05     14.36 o
  16   2   6      617.34      622.51      8.77 o
  18   2   6        6.68        7.44      2.05 o
 -15   3   6       10.86        7.44      1.38 o
 -13   3   6      118.02      114.78      2.93 o
 -11   3   6       87.74       86.49      2.87 o
  -9   3   6      193.28      194.05      3.48 o
  -7   3   6     1289.11     1225.21     11.66 o
  -5   3   6      912.91      934.74     11.87 o
  -3   3   6        0.21        0.16      0.93 o
  -1   3   6       12.28        7.42      0.99 o
   1   3   6     2178.57     2099.24     35.69 o
   3   3   6       11.61       12.71      1.14 o
   5   3   6      705.10      690.04      6.23 o
   7   3   6      815.99      804.62      9.99 o
   9   3   6      553.86      533.36      8.69 o
  11   3   6       68.99       62.26      3.35 o
  13   3   6     1455.40     1511.58     15.85 o
  15   3   6       27.86       25.74      1.83 o
 -14   4   6       86.36       82.36      6.56 o
 -12   4   6      110.96      105.56      3.02 o
 -10   4   6       34.22       30.33      1.79 o
  -8   4   6      372.99      390.45      5.00 o
  -6   4   6        4.16        2.78      1.07 o
  -4   4   6       95.31       89.08      2.23 o
  -2   4   6     1515.35     1440.08     15.13 o
   0   4   6     1927.43     1864.61     17.75 o
   2   4   6      898.62      932.85     11.76 o
   4   4   6       26.36       20.65      1.19 o
   6   4   6     1132.38     1118.80     12.09 o
   8   4   6     1177.18     1122.07     13.12 o
  10   4   6      491.23      482.02      6.30 o
  12   4   6     1001.51     1042.10     11.37 o
  14   4   6        5.73        6.31      1.03 o
 -11   5   6      552.32      595.87     10.60 o
  -9   5   6        4.98        1.82      0.92 o
  -7   5   6       20.50       19.92      1.16 o
  -5   5   6      389.38      376.94      5.62 o
  -3   5   6       30.85       34.22      1.61 o
  -1   5   6       21.35       25.79      1.68 o
   1   5   6      934.05      942.61     11.81 o
   3   5   6      745.88      765.72      9.36 o
   5   5   6        6.89        6.26      1.37 o
   7   5   6       66.11       59.24      2.22 o
   9   5   6       18.05       11.53      1.27 o
  11   5   6      633.02      597.24     14.59 o
  -4   6   6      220.55      221.92      9.17 o
  -2   6   6      110.22       94.37      2.76 o
   0   6   6        0.42        1.26      1.23 o
   2   6   6       75.83       77.07      4.57 o
 -19   1   7      355.09      339.21     12.49 o
 -17   1   7      219.35      228.00      3.99 o
 -15   1   7      127.67      141.49      3.61 o
 -13   1   7      391.97      392.24      5.02 o
 -11   1   7      831.93      814.59      7.84 o
  -9   1   7      227.96      244.32      3.56 o
  -7   1   7     7356.72     7418.83     79.76 o
  -5   1   7     1859.22     1905.68     30.77 o
  -3   1   7      328.87      296.50      5.49 o
  -1   1   7      993.44     1080.44     21.86 o
   1   1   7      512.14      425.95      8.59 o
   3   1   7        0.93       -0.80      1.17 o
   5   1   7        6.69        5.74      1.37 o
   7   1   7     2883.05     2985.15     77.77 o
   9   1   7       41.24       34.14      1.42 o
  11   1   7       15.11       19.67      1.13 o
  13   1   7      621.62      629.82      9.65 o
  15   1   7       66.17       69.72      3.71 o
  17   1   7      176.66      175.77      4.30 o
 -18   2   7       36.72       33.01      2.19 o
 -16   2   7        5.90        6.74      1.07 o
 -14   2   7      108.92      102.75      2.82 o
 -12   2   7      119.61      126.48      2.56 o
 -10   2   7      573.57      571.88      7.12 o
  -8   2   7      689.66      667.25      7.98 o
  -6   2   7     6069.92     6162.48     75.71 o
  -4   2   7     1623.44     1618.31     40.17 o
  -2   2   7     3642.91     3645.52     80.16 o
   0   2   7     2819.06     3142.75     44.67 o
   2   2   7     3481.38     3529.19     63.45 o
   4   2   7     1370.22     1337.91     24.58 o
   6   2   7       71.61       79.30      2.41 o
   8   2   7      739.61      716.23      6.52 o
  10   2   7     3387.05     3312.08     25.59 o
  12   2   7      321.46      318.60      4.59 o
  14   2   7       10.19        7.06      1.17 o
  16   2   7      315.26      316.42      5.37 o
 -15   3   7        1.29       -0.94      1.17 o
 -13   3   7        7.41       10.67      1.29 o
 -11   3   7      457.47      434.90      6.29 o
  -9   3   7       27.98       27.54      1.49 o
  -7   3   7     1540.75     1509.61     13.89 o
  -5   3   7       54.59       54.60      2.20 o
  -3   3   7       78.41       74.02      2.47 o
  -1   3   7     1214.47     1240.92     14.56 o
   1   3   7      920.60      985.30     11.67 o
   3   3   7       69.13       94.29      1.56 o
   5   3   7      269.92      282.26      3.30 o
   7   3   7      251.17      273.57      3.32 o
   9   3   7      466.63      451.54      5.62 o
  11   3   7      404.88      428.22      6.29 o
  13   3   7      426.69      432.99      5.86 o
  15   3   7      461.20      500.05      6.50 o
 -14   4   7      102.53      117.35      4.81 o
 -12   4   7       38.70       30.19      1.94 o
 -10   4   7       11.84       13.48      1.48 o
  -8   4   7      674.03      691.70      8.35 o
  -6   4   7      304.06      299.76      4.51 o
  -4   4   7       15.08       15.59      1.67 o
  -2   4   7      122.47      117.79      2.79 o
   0   4   7       15.63       24.22      1.32 o
   2   4   7       11.57       10.08      0.95 o
   4   4   7       17.02       17.60      1.11 o
   6   4   7       11.13        7.71      1.15 o
   8   4   7      314.07      291.63      4.82 o
  10   4   7      280.52      291.98      4.42 o
  12   4   7      885.48      951.78     10.44 o
  14   4   7        9.91       12.44      1.70 o
 -11   5   7       36.13       29.24      2.47 o
  -9   5   7       28.65       25.79      2.02 o
  -7   5   7       59.50       64.60      2.32 o
  -5   5   7       39.68       43.64      1.90 o
  -3   5   7      155.77      149.59      3.52 o
  -1   5   7      182.70      182.34      3.44 o
   1   5   7        7.53        2.99      1.22 o
   3   5   7        7.23        9.05      1.20 o
   5   5   7      108.48      109.48      2.88 o
   7   5   7      794.54      832.41     12.99 o
   9   5   7       12.88        4.16      1.19 o
  -2   6   7       40.42       44.92      2.47 o
   0   6   7        1.44        0.32      1.58 o
   2   6   7       11.69       15.82      2.61 o
 -18   0   8        0.07        1.79      1.02 o
 -16   0   8      297.27      303.85      7.03 o
 -14   0   8     1495.50     1543.83     20.35 o
 -12   0   8     3090.18     3180.95     43.60 o
 -10   0   8     1147.04     1144.54     16.89 o
  -8   0   8        5.86       24.01      5.62 o
  -6   0   8     7085.40     6666.38    112.05 o
  -4   0   8     1339.04     1201.82     27.97 o
  -2   0   8       41.28       30.84      2.16 o
   0   0   8      466.96      537.54     14.64 o
   2   0   8     6796.47     7129.68    164.30 o
   4   0   8    13491.42    14442.66    466.77 o
   6   0   8       52.01       48.17      4.12 o
   8   0   8       37.76       35.61      2.43 o
  10   0   8        0.06        1.30      1.70 o
  12   0   8      572.48      611.08     13.08 o
  14   0   8     1068.87     1036.24     16.09 o
  16   0   8        6.55        5.44      1.60 o
  18   0   8       50.93       53.11      4.90 o
 -17   1   8      123.51      110.75      2.29 o
 -15   1   8      114.40      135.22      3.34 o
 -13   1   8       78.54       81.73      2.32 o
 -11   1   8       66.95       69.54      1.78 o
  -9   1   8      413.68      406.42      4.43 o
  -7   1   8     6386.52     6535.49     70.40 o
  -5   1   8     1875.53     1867.16     24.75 o
  -3   1   8     1818.77     1835.07     30.30 o
  -1   1   8      742.41      816.70     17.30 o
   1   1   8      238.69      240.38      5.84 o
   3   1   8     2062.50     2091.40     35.78 o
   5   1   8     2033.56     2175.82     37.48 o
   7   1   8        4.45        6.15      1.01 o
   9   1   8      714.98      642.15      6.04 o
  11   1   8       81.70       71.09      1.97 o
  13   1   8      716.96      759.03     15.93 o
  15   1   8      665.89      673.18      8.60 o
  17   1   8       22.86       24.81      2.54 o
 -16   2   8      238.85      226.89      4.03 o
 -14   2   8       81.56       82.52      2.55 o
 -12   2   8       20.79       18.53      1.29 o
 -10   2   8      214.84      197.59      3.09 o
  -8   2   8       43.20       40.57      1.30 o
  -6   2   8     5652.24     5465.91     60.86 o
  -4   2   8     3197.11     3264.49     44.04 o
  -2   2   8       29.61       43.89      2.83 o
   0   2   8      792.48      862.51     17.13 o
   2   2   8      159.08      115.03      3.22 o
   4   2   8      318.86      341.48      5.87 o
   6   2   8       10.63        7.69      1.07 o
   8   2   8       14.38       17.74      0.96 o
  10   2   8     3496.77     3476.31     27.33 o
  12   2   8      124.06      136.20      3.04 o
  14   2   8      241.63      208.84      3.93 o
  16   2   8      686.83      674.83     10.90 o
 -15   3   8        3.63        2.10      1.65 o
 -13   3   8       80.74       67.94      3.86 o
 -11   3   8      497.29      516.94      7.53 o
  -9   3   8       49.14       52.06      2.05 o
  -7   3   8     1456.26     1398.84     17.67 o
  -5   3   8      107.52      104.27      2.40 o
  -3   3   8     1835.93     1884.84     17.61 o
  -1   3   8        3.82        2.70      0.76 o
   1   3   8      759.19      736.21      7.22 o
   3   3   8        0.65        2.25      0.58 o
   5   3   8       61.42       68.61      1.61 o
   7   3   8       25.59       25.75      1.23 o
   9   3   8      794.99      805.49      8.29 o
  11   3   8      161.55      153.53      2.70 o
  13   3   8       18.52       19.91      1.30 o
  15   3   8      243.38      230.61      4.27 o
 -14   4   8       84.06       92.63      5.37 o
 -12   4   8       11.27        9.27      1.30 o
 -10   4   8        0.00       -0.03      1.01 o
  -8   4   8      988.13      990.45     10.99 o
  -6   4   8      554.63      547.73      7.11 o
  -4   4   8      208.36      211.16      3.30 o
  -2   4   8       59.82       68.81      2.30 o
   0   4   8      228.88      235.11      3.80 o
   2   4   8      542.44      551.51      7.82 o
   4   4   8      110.86      117.59      2.74 o
   6   4   8      107.06      105.35      2.99 o
   8   4   8     1082.29     1150.59     14.11 o
  10   4   8      533.15      580.84      7.91 o
  12   4   8        9.53       11.30      1.28 o
  -9   5   8       14.99       10.66      1.18 o
  -7   5   8        2.59        3.01      1.02 o
  -5   5   8       39.79       29.75      1.59 o
  -3   5   8      336.66      320.06      5.35 o
  -1   5   8      453.18      465.39      6.23 o
   1   5   8      298.69      274.58      5.81 o
   3   5   8       27.17       20.20      1.60 o
   5   5   8     1049.27     1069.92     12.23 o
   7   5   8       27.24       30.92      3.45 o
   9   5   8        0.40        1.21      1.14 o
   0   6   8       28.74       26.16      2.61 o
 -17   1   9        7.85        7.85      1.34 o
 -15   1   9        0.10       -0.53      0.82 o
 -13   1   9      582.48      598.26      7.18 o
 -11   1   9      124.87      127.74      2.87 o
  -9   1   9      225.34      231.63      3.05 o
  -7   1   9        2.14        5.30      0.79 o
  -5   1   9      205.28      225.80      4.75 o
  -3   1   9      977.45     1018.25     15.14 o
  -1   1   9      491.74      483.83     12.21 o
   1   1   9      274.73      305.97      8.18 o
   3   1   9      176.58      218.26      5.84 o
   5   1   9      241.57      256.67      5.20 o
   7   1   9     1159.61     1075.93     17.20 o
   9   1   9     1281.66     1194.65      9.77 o
  11   1   9     1408.05     1374.89     13.83 o
  13   1   9      133.59      131.50      3.73 o
  15   1   9      359.28      347.27      5.23 o
  17   1   9        3.62        0.08      1.20 o
 -16   2   9       73.44       72.34      3.39 o
 -14   2   9      164.77      176.33      4.33 o
 -12   2   9     1115.66     1151.06     12.94 o
 -10   2   9      568.30      562.73      6.65 o
  -8   2   9      942.92      939.07      8.75 o
  -6   2   9     1125.90     1085.00     10.42 o
  -4   2   9       96.14      135.59      3.12 o
  -2   2   9      617.90      607.63      9.96 o
   0   2   9      367.45      341.88      6.70 o
   2   2   9     1854.64     1844.06     22.06 o
   4   2   9     1839.10     1893.56     27.85 o
   6   2   9     1245.02     1214.07     10.56 o
   8   2   9        8.81        6.88      0.79 o
  10   2   9      619.05      594.98      6.48 o
  12   2   9       58.01       58.79      2.22 o
  14   2   9      378.00      388.84      6.24 o
  16   2   9       86.17       75.11      2.93 o
 -15   3   9        3.77        1.05      1.26 o
 -13   3   9      309.60      305.62      5.74 o
 -11   3   9     1557.09     1572.63     19.58 o
  -9   3   9     3985.90     4046.86     40.46 o
  -7   3   9      623.89      606.47      7.61 o
  -5   3   9      862.41      825.32     11.05 o
  -3   3   9      321.48      298.93      4.13 o
  -1   3   9       17.62       18.94      1.09 o
   1   3   9       44.27       40.68      1.29 o
   3   3   9      695.99      694.21      6.29 o
   5   3   9      243.53      220.71      2.83 o
   7   3   9      600.82      580.10      6.37 o
   9   3   9     1692.81     1750.08     15.74 o
  11   3   9      288.30      293.55      4.00 o
  13   3   9      492.80      514.00      6.54 o
  15   3   9        0.02        0.50      0.96 o
 -12   4   9       73.61       63.83      2.89 o
 -10   4   9      206.06      215.14      4.45 o
  -8   4   9      691.60      643.57      8.24 o
  -6   4   9      149.92      168.23      3.08 o
  -4   4   9      659.17      685.30      8.41 o
  -2   4   9       34.00       40.11      1.88 o
   0   4   9      112.00      126.63      2.79 o
   2   4   9        9.52       15.10      1.57 o
   4   4   9       97.26      110.52      2.43 o
   6   4   9        9.97       11.70      1.27 o
   8   4   9     1021.38     1012.67     11.15 o
  10   4   9     1303.01     1316.03     19.27 o
  12   4   9       54.77       65.76      2.41 o
  -9   5   9      424.09      436.42      8.28 o
  -7   5   9      153.99      158.65      2.96 o
  -5   5   9       75.63       97.11      2.43 o
  -3   5   9      667.95      672.80      8.40 o
  -1   5   9        0.46        0.86      0.89 o
   1   5   9       10.38        8.84      1.51 o
   3   5   9      556.69      519.95      6.41 o
   5   5   9      485.60      511.93      7.22 o
   7   5   9       17.44       13.80      1.81 o
   9   5   9       42.30       46.45      2.77 o
 -18   0  10        7.26        4.97      1.12 o
 -16   0  10      508.92      546.05     10.44 o
 -14   0  10      513.93      526.87      8.85 o
 -12   0  10     1219.94     1212.26     17.83 o
 -10   0  10      100.45      111.31      4.64 o
  -8   0  10       39.60       47.48      2.69 o
  -6   0  10     1869.50     1750.92     26.20 o
  -4   0  10     1050.59     1111.73     17.28 o
  -2   0  10      435.20      363.00      7.87 o
   0   0  10       97.03      122.70      5.75 o
   2   0  10     1786.53     1940.38     47.61 o
   4   0  10     7900.81     8485.40    294.45 o
   6   0  10       98.15       77.56      3.40 o
   8   0  10       37.70       16.40      1.45 o
  10   0  10     1037.43      913.97     13.72 o
  12   0  10       46.71       58.33      3.51 o
  14   0  10      151.51      130.15      5.39 o
  16   0  10       19.75       12.65      3.32 o
 -17   1  10      652.66      654.98     10.42 o
 -15   1  10      601.14      627.32      8.16 o
 -13   1  10      105.48      120.80      2.53 o
 -11   1  10       85.74       86.19      2.18 o
  -9   1  10      341.07      319.46      3.70 o
  -7   1  10      570.86      586.13      6.79 o
  -5   1  10     1855.16     1813.54     20.73 o
  -3   1  10      938.40      996.27     14.92 o
  -1   1  10      690.11      681.59     12.36 o
   1   1  10      160.31      167.35      4.15 o
   3   1  10      165.83      196.50      4.35 o
   5   1  10      741.75      769.58     10.06 o
   7   1  10     4349.56     4061.86     32.39 o
   9   1  10      502.95      449.72      5.10 o
  11   1  10      361.83      350.04      4.41 o
  13   1  10     2207.02     2119.72     24.64 o
  15   1  10      128.21      145.75      3.01 o
  17   1  10        0.02        0.35      1.37 o
 -16   2  10        0.09        1.00      1.58 o
 -14   2  10       47.60       49.27      2.50 o
 -12   2  10        0.05        2.60      1.69 o
 -10   2  10     8213.83     8188.36     73.53 o
  -8   2  10      513.53      523.94      5.72 o
  -6   2  10      322.48      359.61      4.27 o
  -4   2  10      525.93      553.95      6.80 o
  -2   2  10      159.88      129.07      3.17 o
   0   2  10        0.48        0.45      0.74 o
   2   2  10     1217.41     1160.65     16.25 o
   4   2  10       97.84       90.08      2.04 o
   6   2  10      753.33      740.05      8.78 o
   8   2  10        0.31        4.92      0.88 o
  10   2  10     5996.56     6010.38     49.27 o
  12   2  10        5.63        6.20      1.09 o
  14   2  10        0.33        1.79      1.05 o
  16   2  10        0.03        0.56      1.22 o
 -15   3  10        7.11        6.01      2.69 o
 -13   3  10       66.88       58.16      7.64 o
 -11   3  10       85.48      104.03      4.06 o
  -9   3  10     1583.39     1555.28     18.08 o
  -7   3  10        2.06        1.61      0.82 o
  -5   3  10      883.33      839.01     12.58 o
  -3   3  10       88.85       72.95      2.33 o
  -1   3  10      364.50      369.59      4.38 o
   1   3  10       12.31       14.24      0.90 o
   3   3  10      646.47      617.27      5.59 o
   5   3  10       31.70       35.64      1.26 o
   7   3  10      278.03      285.63      3.96 o
   9   3  10     1676.58     1740.93     14.85 o
  11   3  10       80.42       74.40      2.70 o
  13   3  10      109.53      111.05      2.69 o
  15   3  10       10.30       12.44      1.39 o
 -12   4  10        2.00        1.94      1.46 o
 -10   4  10        3.66        2.41      1.17 o
  -8   4  10       24.84       28.62      1.88 o
  -6   4  10      171.14      153.92      2.79 o
  -4   4  10     1202.10     1167.03     12.85 o
  -2   4  10     1970.77     1956.21     19.66 o
   0   4  10      229.25      224.31      4.11 o
   2   4  10      677.09      639.24      8.24 o
   4   4  10      604.43      599.73      7.54 o
   6   4  10      105.72      117.21      2.79 o
   8   4  10      129.91      122.37      2.76 o
  10   4  10        0.03       -0.77      0.87 o
  12   4  10       50.94       58.73      3.06 o
  -9   5  10       16.15       11.87      3.00 o
  -7   5  10        3.30        3.60      1.21 o
  -5   5  10       30.03       28.46      1.78 o
  -3   5  10        3.29        4.60      1.09 o
  -1   5  10       11.28        6.20      0.96 o
   1   5  10       10.28       18.73      1.62 o
   3   5  10       35.67       58.90      3.15 o
   5   5  10       84.53       78.95      2.55 o
   7   5  10       17.73       17.15      1.77 o
 -17   1  11       17.75       14.19      1.59 o
 -15   1  11       74.14       67.12      2.31 o
 -13   1  11       88.88       96.17      2.35 o
 -11   1  11       40.84       48.79      2.61 o
  -9   1  11        5.54        6.87      0.79 o
  -7   1  11      970.13      941.65      8.05 o
  -5   1  11     1048.95     1027.52     10.63 o
  -3   1  11     1258.93     1276.63     17.87 o
  -1   1  11      803.36      846.67     10.90 o
   1   1  11     1626.68     1627.93     21.51 o
   3   1  11      990.86     1041.00     15.18 o
   5   1  11      752.52      810.03     10.67 o
   7   1  11        7.50        6.12      0.86 o
   9   1  11      232.34      248.35      3.88 o
  11   1  11       11.03       21.81      1.42 o
  13   1  11      787.01      749.42      9.83 o
  15   1  11        3.31        0.46      1.00 o
  17   1  11       54.49       40.62      4.11 o
 -16   2  11      261.62      246.97      5.67 o
 -14   2  11      710.96      777.39     10.24 o
 -12   2  11       48.34       52.14      2.32 o
 -10   2  11      101.55      102.21      2.50 o
  -8   2  11     1043.67     1020.77     10.72 o
  -6   2  11      190.08      194.23      4.88 o
  -4   2  11      269.32      279.47      3.77 o
  -2   2  11      262.30      267.40      4.11 o
   0   2  11        6.03       10.36      0.98 o
   2   2  11       43.83       40.12      1.40 o
   4   2  11      477.12      424.54      4.51 o
   6   2  11        6.37       12.54      1.03 o
   8   2  11       24.03       28.27      1.42 o
  10   2  11        6.87       10.47      0.98 o
  12   2  11     1063.47     1072.49     11.31 o
  14   2  11       55.34       56.48      2.30 o
  16   2  11        2.57        2.05      2.21 o
 -13   3  11       27.31       18.17      2.08 o
 -11   3  11     1377.43     1376.37     23.70 o
  -9   3  11     1762.62     1721.76     19.70 o
  -7   3  11       93.83       73.31      2.59 o
  -5   3  11       94.76       97.65      2.50 o
  -3   3  11       38.79       46.70      1.64 o
  -1   3  11      452.01      428.44      5.02 o
   1   3  11        8.61        8.34      0.88 o
   3   3  11       74.90       90.45      1.82 o
   5   3  11     1999.61     2022.84     18.70 o
   7   3  11     6263.26     6451.40     49.61 o
   9   3  11       24.45       36.17      1.50 o
  11   3  11      115.43      119.57      2.52 o
  13   3  11        0.00        0.96      0.91 o
 -12   4  11      121.31      132.46      5.15 o
 -10   4  11        1.06        3.19      1.05 o
  -8   4  11       59.72       57.22      2.19 o
  -6   4  11      462.23      452.76      5.51 o
  -4   4  11      203.46      191.33      3.68 o
  -2   4  11       14.87       25.75      1.50 o
   0   4  11        0.17        0.66      1.01 o
   2   4  11      659.61      655.71      8.31 o
   4   4  11      624.77      657.30      7.94 o
   6   4  11       50.93       56.07      2.36 o
   8   4  11      463.58      494.69      6.19 o
  10   4  11      222.37      225.22      4.09 o
  12   4  11       45.47       57.22      4.74 o
  -7   5  11       93.12       89.40      2.67 o
  -5   5  11        0.42        0.59      0.71 o
  -3   5  11       20.76       24.63      1.32 o
  -1   5  11        2.66        7.48      1.18 o
   1   5  11        1.90        4.41      1.14 o
   3   5  11      144.14      148.01      4.52 o
   5   5  11        0.06        0.10      1.03 o
   7   5  11       34.07       35.56      3.32 o
 -16   0  12      463.75      452.66      8.62 o
 -14   0  12       35.74       37.76      2.49 o
 -12   0  12       22.14       28.15      2.36 o
 -10   0  12      927.45      954.30     14.77 o
  -8   0  12     1611.68     1599.93     27.09 o
  -6   0  12     1224.59     1215.84     13.75 o
  -4   0  12       90.25       80.67      2.55 o
  -2   0  12      102.19      101.89      3.27 o
   0   0  12        1.35        1.17      1.18 o
   2   0  12        1.19        2.02      1.21 o
   4   0  12       21.77       15.99      2.06 o
   6   0  12       63.31       92.93      2.91 o
   8   0  12     1327.36     1201.05     14.02 o
  10   0  12        0.46        2.16      1.51 o
  12   0  12      982.41      902.88     16.98 o
  14   0  12      101.68      129.00      5.09 o
 -17   1  12       70.61       60.31      2.72 o
 -15   1  12      292.07      284.05      7.93 o
 -13   1  12        0.01        0.87      1.57 o
 -11   1  12        0.51        0.99      0.81 o
  -9   1  12      554.09      512.34      6.03 o
  -7   1  12      191.88      213.62      2.60 o
  -5   1  12        2.01        3.82      0.61 o
  -3   1  12       29.45       27.96      1.14 o
  -1   1  12     3416.15     3348.42     32.77 o
   1   1  12     4324.24     4262.94     39.40 o
   3   1  12      196.86      212.37      3.43 o
   5   1  12        7.04       11.66      0.90 o
   7   1  12     1656.23     1584.48     14.30 o
   9   1  12      168.48      219.69      3.73 o
  11   1  12     1319.69     1221.85     12.69 o
  13   1  12       71.57       55.54      2.49 o
  15   1  12        2.05        1.32      1.05 o
 -16   2  12        7.52        7.11      2.53 o
 -14   2  12      541.12      561.12      8.98 o
 -12   2  12      247.66      247.37      4.69 o
 -10   2  12     1544.85     1560.22     15.29 o
  -8   2  12      153.10      152.89      3.03 o
  -6   2  12        0.31        1.04      0.67 o
  -4   2  12       23.68       24.13      1.25 o
  -2   2  12       76.07       68.30      1.66 o
   0   2  12     1103.69     1077.94      8.81 o
   2   2  12      172.75      167.20      2.16 o
   4   2  12      236.59      235.31      3.83 o
   6   2  12     5702.31     5603.86     50.77 o
   8   2  12      485.76      528.67      6.13 o
  10   2  12       48.49       39.36      1.47 o
  12   2  12      249.24      232.90      3.64 o
  14   2  12       60.50       44.81      2.11 o
 -13   3  12      222.90      194.93      7.26 o
 -11   3  12     1355.68     1356.74     20.86 o
  -9   3  12        1.53        1.92      1.16 o
  -7   3  12      389.12      410.19      5.38 o
  -5   3  12       38.46       39.29      1.87 o
  -3   3  12     1115.86     1106.31     14.46 o
  -1   3  12      219.60      252.08      3.38 o
   1   3  12      241.01      264.81      3.49 o
   3   3  12       38.84       45.59      1.56 o
   5   3  12     1827.60     1826.24     17.13 o
   7   3  12      157.27      165.73      2.86 o
   9   3  12       16.89       15.11      1.11 o
  11   3  12       82.32      109.38      2.44 o
  13   3  12        4.30        2.37      0.97 o
 -12   4  12       99.58       86.30      5.06 o
 -10   4  12       14.39       16.04      1.41 o
  -8   4  12       14.19        9.82      1.24 o
  -6   4  12      225.76      235.37      3.70 o
  -4   4  12       13.78       19.64      1.30 o
  -2   4  12       74.84       59.71      2.28 o
   0   4  12      112.18       93.95      2.49 o
   2   4  12        0.63        1.00      0.95 o
   4   4  12      191.97      177.12      3.36 o
   6   4  12      193.19      191.21      4.68 o
   8   4  12       71.85       69.48      2.16 o
  10   4  12      137.47      151.06      3.96 o
  -7   5  12        9.92       28.42      2.39 o
  -5   5  12      342.06      320.89      5.55 o
  -3   5  12       62.61       53.67      2.17 o
  -1   5  12      137.49      117.41      2.59 o
   1   5  12        9.06        8.63      1.40 o
   3   5  12       79.18       83.51      3.29 o
   5   5  12       46.52       53.42      3.11 o
 -15   1  13      234.96      220.05      3.99 o
 -13   1  13      205.32      228.26      4.19 o
 -11   1  13       39.63       44.28      2.14 o
  -9   1  13      103.52      101.38      2.18 o
  -7   1  13      654.68      687.68      6.28 o
  -5   1  13       11.80        7.40      0.65 o
  -3   1  13      180.92      179.85      2.42 o
  -1   1  13      266.30      252.48      2.90 o
   1   1  13      192.75      199.18      2.31 o
   3   1  13      402.37      372.56      3.90 o
   5   1  13      144.63      130.36      2.30 o
   7   1  13      773.26      795.33      7.52 o
   9   1  13       92.58       85.74      2.97 o
  11   1  13       78.45       81.02      2.87 o
  13   1  13       26.46       18.75      2.26 o
  15   1  13       11.00       10.19      2.29 o
 -14   2  13      113.71      125.94      5.95 o
 -12   2  13       51.19       54.47      3.11 o
 -10   2  13      177.81      182.44      2.97 o
  -8   2  13      437.70      436.00      5.48 o
  -6   2  13       30.35       31.49      1.33 o
  -4   2  13       63.70       60.48      1.91 o
  -2   2  13        8.17       12.97      0.91 o
   0   2  13        0.20        1.39      0.59 o
   2   2  13       94.80      109.58      1.81 o
   4   2  13      742.22      682.76      6.76 o
   6   2  13      123.69      132.94      3.10 o
   8   2  13     1090.66     1082.42     10.60 o
  10   2  13      408.72      409.59      4.76 o
  12   2  13      116.47      136.77      4.34 o
  14   2  13        2.63        4.67      1.75 o
 -13   3  13     2200.54     2096.95     57.06 o
 -11   3  13      207.78      190.61      5.75 o
  -9   3  13      613.94      623.37      8.91 o
  -7   3  13      230.72      237.00      3.76 o
  -5   3  13      218.83      195.96      3.87 o
  -3   3  13       14.25       16.53      1.22 o
  -1   3  13      498.64      478.21      5.45 o
   1   3  13      620.33      589.98      6.13 o
   3   3  13       11.99        6.60      1.04 o
   5   3  13     1118.26     1167.97     11.63 o
   7   3  13     2548.18     2625.07     23.61 o
   9   3  13       37.71       43.58      1.75 o
  11   3  13      164.83      170.79      3.64 o
  13   3  13        7.12       12.47      3.16 o
 -10   4  13       52.61       62.85      2.40 o
  -8   4  13        3.16        7.07      1.09 o
  -6   4  13       10.80        9.55      0.93 o
  -4   4  13       42.99       47.98      1.67 o
  -2   4  13       11.08       15.90      1.19 o
   0   4  13      102.43       88.22      2.58 o
   2   4  13        8.59       10.37      1.18 o
   4   4  13      178.73      177.00      3.25 o
   6   4  13      108.87      104.94      5.04 o
   8   4  13        2.07        4.34      1.33 o
  10   4  13       90.13       91.51      5.93 o
  -5   5  13       31.68       25.58      2.30 o
  -3   5  13        1.84        4.16      1.03 o
  -1   5  13      308.98      263.10      4.32 o
   1   5  13      315.82      311.30      5.90 o
   3   5  13       14.52       15.83      1.69 o
 -16   0  14       97.10       89.47      3.64 o
 -14   0  14        3.54        2.55      1.40 o
 -12   0  14      292.36      279.82      6.14 o
 -10   0  14     1306.20     1279.82     19.16 o
  -8   0  14     1564.94     1498.05     19.41 o
  -6   0  14     1037.84     1037.45     13.79 o
  -4   0  14      185.81      176.76      3.35 o
  -2   0  14       44.50       44.32      1.83 o
   0   0  14     2085.86     2036.03     21.18 o
   2   0  14     2590.54     2588.24     26.53 o
   4   0  14     1166.69     1096.85     12.82 o
   6   0  14      259.98      235.92      4.17 o
   8   0  14     1324.93     1177.09     15.46 o
  10   0  14     4155.53     3799.43     46.77 o
  12   0  14      239.99      245.28      5.79 o
  14   0  14        1.11        2.69      1.58 o
 -15   1  14      125.05      121.28      4.29 o
 -13   1  14     1534.16     1567.82     21.02 o
 -11   1  14        7.04        3.29      0.95 o
  -9   1  14      540.18      526.28      6.14 o
  -7   1  14       65.43       68.89      1.68 o
  -5   1  14       79.36       78.76      1.59 o
  -3   1  14       13.68       17.73      0.95 o
  -1   1  14      424.37      412.94      3.84 o
   1   1  14     1005.18      974.98      7.76 o
   3   1  14        7.41        9.87      0.84 o
   5   1  14       55.86       58.40      1.88 o
   7   1  14      809.57      792.44      7.97 o
   9   1  14      514.59      491.95      6.17 o
  11   1  14       45.89       57.99      2.17 o
  13   1  14        4.96        7.44      1.49 o
 -14   2  14     1293.56     1233.70     24.27 o
 -12   2  14       71.39       71.84      3.54 o
 -10   2  14      276.88      258.81      5.00 o
  -8   2  14       85.22       93.24      2.37 o
  -6   2  14        2.34        2.04      0.79 o
  -4   2  14        2.31        2.56      0.82 o
  -2   2  14      137.38      130.21      2.36 o
   0   2  14      141.37      142.05      2.27 o
   2   2  14     1316.66     1288.59      9.53 o
   4   2  14     1552.32     1578.02     13.80 o
   6   2  14     2288.22     2382.17     23.02 o
   8   2  14       81.05       89.48      2.50 o
  10   2  14       38.57       30.59      1.56 o
  12   2  14        9.47       13.11      1.44 o
  14   2  14      114.00      116.15      4.36 o
 -11   3  14       30.98       21.55      2.14 o
  -9   3  14      273.15      274.81      4.83 o
  -7   3  14      454.14      434.53      5.93 o
  -5   3  14      350.98      340.60      5.37 o
  -3   3  14        0.17       -0.05      0.82 o
  -1   3  14     1472.33     1381.05     12.72 o
   1   3  14      145.67      154.32      2.75 o
   3   3  14      173.23      209.57      3.80 o
   5   3  14      395.59      419.06      5.54 o
   7   3  14      662.31      693.19      7.87 o
   9   3  14        6.57        4.81      1.13 o
  11   3  14       29.39       31.48      1.65 o
 -10   4  14       16.46       23.71      3.00 o
  -8   4  14        5.57        7.66      1.04 o
  -6   4  14       85.08       70.09      1.72 o
  -4   4  14       42.08       24.83      1.29 o
  -2   4  14        1.90       -0.28      0.77 o
   0   4  14        1.69        2.26      0.96 o
   2   4  14       19.52       19.90      1.49 o
   4   4  14      696.50      741.50     11.90 o
   6   4  14      212.81      221.79      5.22 o
   8   4  14        0.48        0.60      1.06 o
  -3   5  14       22.84       19.86      2.29 o
  -1   5  14        1.70        5.87      1.10 o
   1   5  14       20.17       15.47      1.44 o
   3   5  14       21.38       30.66      3.32 o
 -15   1  15       47.00       47.21      2.54 o
 -13   1  15       55.13       58.62      2.03 o
 -11   1  15      586.45      593.88      8.30 o
  -9   1  15       20.87       19.93      1.21 o
  -7   1  15       97.48       99.23      1.99 o
  -5   1  15        0.00        0.23      0.57 o
  -3   1  15      155.24      158.00      2.55 o
  -1   1  15        1.65        3.47      0.65 o
   1   1  15        7.10        5.45      0.68 o
   3   1  15      986.46      942.90      9.14 o
   5   1  15      260.34      256.75      3.72 o
   7   1  15        0.84        2.42      0.91 o
   9   1  15     1161.75     1085.26     10.13 o
  11   1  15        4.41       13.08      1.20 o
  13   1  15       73.10       79.19      2.66 o
 -14   2  15      331.48      332.57     12.80 o
 -12   2  15       16.84       15.94      1.54 o
 -10   2  15       85.78       80.00      3.05 o
  -8   2  15      139.38      151.26      3.33 o
  -6   2  15      352.12      360.84      4.76 o
  -4   2  15      769.50      766.98      8.54 o
  -2   2  15      789.57      804.36      7.98 o
   0   2  15      260.13      271.73      3.81 o
   2   2  15     2231.59     2200.67     15.85 o
   4   2  15     1928.58     1906.92     16.29 o
   6   2  15        4.91        4.56      1.09 o
   8   2  15      497.66      544.74      6.15 o
  10   2  15       72.45       60.68      1.96 o
  12   2  15       41.40       30.42      1.58 o
 -11   3  15      214.71      167.11      5.95 o
  -9   3  15       16.68       19.59      1.73 o
  -7   3  15       21.57       20.13      1.26 o
  -5   3  15        8.09       13.40      1.27 o
  -3   3  15      120.37      105.53      2.44 o
  -1   3  15       15.07       13.68      1.10 o
   1   3  15       65.58       71.93      2.04 o
   3   3  15     2927.06     3039.15     28.43 o
   5   3  15      221.86      221.12      3.92 o
   7   3  15      115.63      108.64      2.37 o
   9   3  15       12.50       13.31      1.24 o
  11   3  15       56.58       61.16      2.34 o
  -8   4  15      147.08      137.80      3.58 o
  -6   4  15       16.46       19.05      1.02 o
  -4   4  15       48.68       35.68      2.23 o
  -2   4  15        9.48        6.87      1.01 o
   0   4  15      404.15      421.82      6.47 o
   2   4  15       86.75       97.71      2.93 o
   4   4  15     1539.89     1627.49     18.87 o
   6   4  15       31.24       40.09      2.19 o
   8   4  15       18.53       14.82      1.78 o
 -14   0  16        4.11        8.70      1.46 o
 -12   0  16        0.01        2.58      1.48 o
 -10   0  16      862.53      852.85     14.86 o
  -8   0  16       52.70       55.64      3.58 o
  -6   0  16      241.52      260.69      5.04 o
  -4   0  16     2089.19     2129.47     22.77 o
  -2   0  16     1095.48     1113.34     11.59 o
   0   0  16       79.50       70.31      2.49 o
   2   0  16      315.05      303.95      6.17 o
   4   0  16     4951.68     4932.69     50.94 o
   6   0  16       82.10       56.07      3.20 o
   8   0  16      897.35      842.68     10.98 o
  10   0  16       12.44        2.97      1.41 o
  12   0  16       58.26       58.52      3.49 o
 -13   1  16      121.70      121.82      3.08 o
 -11   1  16        2.01        1.77      0.98 o
  -9   1  16       35.62       28.82      1.36 o
  -7   1  16       23.72       23.06      1.28 o
  -5   1  16       36.47       35.03      1.87 o
  -3   1  16       87.33      101.05      2.17 o
  -1   1  16      345.61      342.63      3.63 o
   1   1  16      198.64      193.84      2.67 o
   3   1  16     1833.91     1836.16     15.74 o
   5   1  16       81.11       72.71      2.38 o
   7   1  16      265.71      232.33      3.55 o
   9   1  16        2.82        5.38      0.95 o
  11   1  16       32.79       25.28      1.28 o
  13   1  16       23.41       40.82      2.99 o
 -12   2  16       85.41       73.40      3.64 o
 -10   2  16      121.60      123.62      2.97 o
  -8   2  16      118.72      114.43      3.14 o
  -6   2  16      177.36      174.11      2.95 o
  -4   2  16      776.16      748.70      8.79 o
  -2   2  16     1290.00     1309.64     11.97 o
   0   2  16        6.89        8.38      0.97 o
   2   2  16     2139.02     2219.63     16.54 o
   4   2  16      141.56      149.70      2.73 o
   6   2  16       19.52       16.73      1.24 o
   8   2  16        1.36        0.50      0.84 o
  10   2  16       22.54       25.98      1.52 o
  12   2  16       43.97       38.10      2.09 o
 -11   3  16        3.44        1.11      1.74 o
  -9   3  16       73.59       65.98      3.29 o
  -7   3  16      165.36      160.27      2.85 o
  -5   3  16        0.92        2.04      0.92 o
  -3   3  16        2.19        6.84      0.95 o
  -1   3  16        0.66       -0.83      0.78 o
   1   3  16      847.67      838.59      7.91 o
   3   3  16      298.26      343.18      4.37 o
   5   3  16      390.02      397.50      5.67 o
   7   3  16      175.40      171.95      3.29 o
   9   3  16       12.46       11.02      1.36 o
  -6   4  16      154.74      155.96      4.59 o
  -4   4  16      285.56      248.35      3.58 o
  -2   4  16      169.25      157.17      2.90 o
   0   4  16        2.83        7.81      1.40 o
   2   4  16       10.72       18.44      1.27 o
   4   4  16      373.46      351.11      7.40 o
   6   4  16       20.67       24.97      1.81 o
 -13   1  17       28.12       28.36      3.08 o
 -11   1  17      373.01      364.76      6.18 o
  -9   1  17      139.18      135.53      2.97 o
  -7   1  17        1.97        0.40      0.79 o
  -5   1  17        4.36        5.07      0.88 o
  -3   1  17      289.76      283.31      3.77 o
  -1   1  17       18.74       17.01      1.00 o
   1   1  17        5.45        5.43      0.77 o
   3   1  17      426.35      464.26      5.30 o
   5   1  17      833.24      834.07      7.92 o
   7   1  17      765.88      749.62      7.54 o
   9   1  17       45.35       66.71      2.21 o
  11   1  17        2.85        4.64      0.83 o
 -12   2  17      401.42      418.24     15.17 o
 -10   2  17      100.04      107.20      2.80 o
  -8   2  17       66.96       68.02      2.93 o
  -6   2  17        4.02        6.29      0.86 o
  -4   2  17      299.19      308.58      4.58 o
  -2   2  17        2.45        2.57      0.81 o
   0   2  17        0.59       -0.04      0.75 o
   2   2  17      471.26      490.91      5.08 o
   4   2  17        3.39        1.46      0.83 o
   6   2  17        9.66        5.27      1.00 o
   8   2  17      147.82      157.20      2.65 o
  10   2  17        0.92        1.57      0.92 o
  -9   3  17       56.68       47.75      3.12 o
  -7   3  17       92.03       90.61      2.00 o
  -5   3  17        0.10        0.41      0.82 o
  -3   3  17      358.30      343.53      4.54 o
  -1   3  17        0.70        1.44      0.79 o
   1   3  17       17.13       19.42      1.22 o
   3   3  17      308.14      309.20      3.96 o
   5   3  17      567.23      602.96      7.41 o
   7   3  17       11.18       11.39      1.46 o
   9   3  17      174.59      224.63      6.48 o
  -6   4  17        4.62        7.75      2.69 o
  -4   4  17       71.65       55.17      1.78 o
  -2   4  17       12.45        9.08      0.98 o
   0   4  17      150.78      153.83      3.71 o
   2   4  17        2.59        7.63      1.13 o
   4   4  17      444.62      450.49     10.95 o
 -12   0  18       85.35       86.20      3.48 o
 -10   0  18      191.78      216.99      5.26 o
  -8   0  18        5.37        4.65      1.45 o
  -6   0  18       15.33       16.54      1.56 o
  -4   0  18        2.34        2.49      1.15 o
  -2   0  18       40.38       51.14      2.09 o
   0   0  18      632.85      673.78      9.57 o
   2   0  18        4.55        8.18      1.43 o
   4   0  18        5.10        2.79      1.17 o
   6   0  18     2771.48     2590.01     30.33 o
   8   0  18      210.64      180.33      3.78 o
  10   0  18      196.59      215.36      4.18 o
  12   0  18        0.13       -0.47      2.21 o
 -11   1  18       73.53       68.74      2.45 o
  -9   1  18      172.60      182.15      3.39 o
  -7   1  18        2.19        1.25      0.79 o
  -5   1  18       51.16       48.13      1.97 o
  -3   1  18      516.70      545.49      6.12 o
  -1   1  18     2327.80     2390.44     20.50 o
   1   1  18      597.70      654.23      6.71 o
   3   1  18      518.17      524.06      5.71 o
   5   1  18      141.59      124.65      2.39 o
   7   1  18      317.35      277.53      3.72 o
   9   1  18      112.31      115.46      2.16 o
  11   1  18       29.74       31.92      2.07 o
 -10   2  18       30.95       27.88      2.10 o
  -8   2  18        3.30        2.27      0.95 o
  -6   2  18       30.01       22.57      1.45 o
  -4   2  18      340.57      339.52      4.76 o
  -2   2  18        0.05        0.10      0.86 o
   0   2  18      764.70      742.69      7.55 o
   2   2  18       11.73        9.36      0.97 o
   4   2  18       65.22       63.62      2.17 o
   6   2  18        3.66        3.52      0.86 o
   8   2  18       17.63       18.88      1.03 o
  10   2  18       26.08       25.71      1.55 o
  -7   3  18        0.58        2.70      0.87 o
  -5   3  18      330.80      310.65      4.48 o
  -3   3  18       13.80       15.18      1.29 o
  -1   3  18       29.97       41.53      1.55 o
   1   3  18       26.03       28.31      1.38 o
   3   3  18      335.57      352.49      4.57 o
   5   3  18       85.70       80.55      2.21 o
   7   3  18        4.90        4.73      1.83 o
  -2   4  18        0.26        0.76      1.28 o
   0   4  18      649.51      641.30     10.81 o
 -11   1  19      127.07      119.10      4.19 o
  -9   1  19      154.08      156.72      3.74 o
  -7   1  19       64.77       62.50      1.79 o
  -5   1  19       16.07       19.58      1.34 o
  -3   1  19       57.24       58.09      3.11 o
  -1   1  19     2041.77     2090.96     19.01 o
   1   1  19     2040.46     2105.77     18.41 o
   3   1  19        3.60        1.93      0.79 o
   5   1  19      283.68      316.89      3.96 o
   7   1  19        1.41        0.65      0.73 o
   9   1  19      168.82      173.24      3.01 o
 -10   2  19       19.34       24.03      3.32 o
  -8   2  19       19.81       18.66      1.34 o
  -6   2  19       48.99       47.03      2.25 o
  -4   2  19       38.18       35.50      1.80 o
  -2   2  19       54.12       48.03      1.73 o
   0   2  19      684.85      695.90      7.01 o
   2   2  19        0.05       -0.56      0.68 o
   4   2  19      128.36      127.85      2.72 o
   6   2  19       28.93       17.90      1.23 o
   8   2  19       25.31       45.34      1.65 o
  -7   3  19      530.48      475.46     15.17 o
  -5   3  19      415.76      411.83      6.25 o
  -3   3  19      188.44      207.46      3.34 o
  -1   3  19        5.42        5.44      0.94 o
   1   3  19       62.06       75.12      2.03 o
   3   3  19       20.28       18.04      1.51 o
   5   3  19        0.00        0.54      1.50 o
 -10   0  20        8.87       11.54      1.63 o
  -8   0  20      100.13      103.35      4.25 o
  -6   0  20      122.07      141.42      3.92 o
  -4   0  20      672.26      662.46      9.01 o
  -2   0  20      220.45      239.40      5.77 o
   0   0  20     3120.20     3281.89     46.00 o
   2   0  20      377.87      403.28      6.38 o
   4   0  20        0.21        2.40      1.09 o
   6   0  20        4.49       10.80      1.27 o
   8   0  20        7.04       15.45      1.60 o
  -9   1  20       12.35       14.04      1.39 o
  -7   1  20      637.74      664.16      8.46 o
  -5   1  20      163.51      184.97      3.40 o
  -3   1  20      126.84      136.72      2.90 o
  -1   1  20      342.91      379.96      4.86 o
   1   1  20      261.89      275.07      4.14 o
   3   1  20      286.57      287.07      3.74 o
   5   1  20       22.27       25.61      1.15 o
   7   1  20        1.56        4.45      0.79 o
   9   1  20        0.00        1.08      0.76 o
  -8   2  20       85.36       64.13      2.48 o
  -6   2  20      671.21      665.39     11.52 o
  -4   2  20      146.81      139.63      2.91 o
  -2   2  20      474.39      491.52      6.00 o
   0   2  20       48.25       51.71      1.49 o
   2   2  20       27.62       25.62      1.26 o
   4   2  20      339.17      315.72      4.29 o
   6   2  20       34.22       43.45      1.78 o
  -3   3  20       69.82       68.48      2.58 o
  -1   3  20       87.55      102.83      3.12 o
   1   3  20       82.38       83.33      2.59 o
   3   3  20      309.10      309.05      7.87 o
  -7   1  21      178.38      179.24      5.31 o
  -5   1  21       12.58        8.65      1.19 o
  -3   1  21      562.29      559.95      9.37 o
  -1   1  21       27.98       39.14      1.63 o
   1   1  21      122.47      125.73      2.47 o
   3   1  21      571.83      574.09      6.24 o
   5   1  21      110.50      112.63      2.57 o
   7   1  21        6.91        7.33      1.04 o
  -6   2  21        1.22        2.97      1.02 o
  -4   2  21       58.90       58.03      2.76 o
  -2   2  21       38.32       35.86      1.81 o
   0   2  21        0.96        0.73      0.85 o
   2   2  21      376.88      409.63      5.79 o
   4   2  21      128.81      133.51      3.34 o
  -4   0  22     3796.30     3852.07     92.15 o
  -2   0  22     1212.52     1265.07     26.86 o
   0   0  22       38.81       30.51      2.81 o
   2   0  22       69.50       70.05      3.94 o
   4   0  22        1.22        0.11      1.22 o
  -5   1  22      213.18      206.28      7.27 o
  -3   1  22       38.84       37.51      2.11 o
  -1   1  22        0.57        0.68      1.06 o
   1   1  22       23.46       19.57      1.59 o
   3   1  22      191.12      158.58      4.25 o
   5   1  22       19.85       12.15      4.35 o
  -2   2  22       68.16       58.17      4.27 o
   0   2  22       47.10       47.26      4.27 o
 
